# Supplementary material for: Prevalence and risk factors for tobacco, khat, and alcohol consumption among high school students in Ethiopia
Source: BMC Public Health. 2023 Feb 2;23:226. doi: 10.1186/s12889-023-15088-x (PMC9893175; doi:10.1186/s12889-023-15088-x)
Supplement: Supplementary file 1 — Supplementary Material 1 [file 12889_2023_15088_MOESM1_ESM.xls]

## Sheet: Sheet1
423	2012-07-07	Addis Ababa	Private	15	Male	Orthodox		Grade 10	City	Yes	No	Yes	No		No		0 days	I didn't smoke in the past month	I don't smoke tobacco		No												I have never tried smokless toba	I have never used Shisha		No	Yes	Yes	14	No
427	2012-07-07	Addis Ababa	Private	18	Male	Protestant		Grade 10	City	Yes	No	No	No		No		0 days	I didn't smoke in the past month	I don't smoke tobacco		No												I have never tried smokless toba	I have never used Shisha		Yes	Yes	No
458	2012-07-07	Addis Ababa	Private	15	Female	Orthodox		Grade 9	City	Yes	No	No	No		No		0 days	I didn't smoke in the past month	I don't smoke tobacco		No												I have never tried smokless toba	I have never used Shisha		Yes	Idon'tknow	No
436	2012-07-07	Addis Ababa	Private	15	Female	Protestant		Grade 9	City	Yes	No	No	No		No		0 days	I didn't smoke in the past month	I don't smoke tobacco		No												I have never tried smokless toba	I have never used Shisha		Yes	Idon'tknow	No
418	2012-07-07	Addis Ababa	Private	18	Male	Protestant		Grade 10	City	Yes	No	Yes	No		No		0 days	I didn't smoke in the past month	I don't smoke tobacco		No												I have never tried smokless toba	I have never used Shisha		I don't know	Yes	No
403	2012-07-07	Addis Ababa	Private	17	Male	Orthodox		Grade 10	City	Yes	No	No	No		No		0 days	I didn't smoke in the past month	I don't smoke tobacco		Yes	Very difficult	No	No	Yes	No	No	No	No	No	No		I have never tried smokless toba	I have never used Shisha		Yes	Yes	No
444	2012-07-07	Addis Ababa	Private	15	Male	Orthodox		Grade 9	City	Yes	No	No	No		No		0 days	I didn't smoke in the past month	I don't smoke tobacco		No												I have never tried smokless toba	I have never used Shisha		Yes	Idon'tknow	Yes	14	No
439	2012-07-07	Addis Ababa	Private	15	Female	Orthodox		Grade 9	City	Yes	No	No	No		No		0 days	I didn't smoke in the past month	I don't smoke tobacco		No												I have never tried smokless toba	I have never used Shisha		Yes	Idon'tknow	Yes	15	No
457	2012-07-07	Addis Ababa	Private	15	Female	Orthodox		Grade 9	City	Yes	No	No	No		No		0 days	I didn't smoke in the past month	I don't smoke tobacco		No												I have never tried smokless toba	I have never used Shisha		Yes	Idon'tknow	No
416	2012-07-07	Addis Ababa	Private	17	Female	Muslim		Grade 10	City	Yes	No	No	No		No		0 days	I didn't smoke in the past month	I don't smoke tobacco		No												I have never tried smokless toba	I have never used Shisha		Yes	Idon'tknow	No
422	2012-07-07	Addis Ababa	Private	15	Female	Orthodox		Grade 10	City	Yes	No	No	No		No		0 days	I didn't smoke in the past month	I don't smoke tobacco		No												I have never tried smokless toba	I have never used Shisha		Yes	Yes	No
406	2012-07-07	Addis Ababa	Private	16	Male	Protestant		Grade 10	City	Yes	No	No	No		No		0 days	I didn't smoke in the past month	I don't smoke tobacco		Yes	Very difficult	No	No	Yes	No	No	No	No	No	No		I have never tried smokless toba	I have never used Shisha		Yes	No	No
421	2012-07-07	Addis Ababa	Private	16	Female	Protestant		Grade 10	City	Yes	No	No	No		No		0 days	I didn't smoke in the past month	I don't smoke tobacco		No												I have never tried smokless toba	I have never used Shisha		Yes	Yes	No
395	2012-07-07	Addis Ababa	Private	16	Male	Orthodox		Grade 10	City	Yes	No	No	No		Yes	16	1 or 2 days	Missing	smoke ciggarette but I don't fee	After I smoked, I don't have a	No												I have never tried smokless toba	I have never used Shisha		Yes	Idon'tknow	Yes	14	No
399	2012-07-07	Addis Ababa	Private	16	Male	Protestant		Grade 10	City	Yes	No	No	No		No		0 days	I didn't smoke in the past month	I don't smoke tobacco		No												Missing	Missing		Yes	Idon'tknow	No
449	2012-07-07	Addis Ababa	Private	16	Female	Protestant		Grade 9	City	Yes	No	No	No		No		0 days	I didn't smoke in the past month	I don't smoke tobacco		No												I have never tried smokless toba	I have never used Shisha		Yes	Idon'tknow	No
453	2012-07-07	Addis Ababa	Private	16	Male	Orthodox		Grade 9	City	Yes	No	No	No		No		0 days	I didn't smoke in the past month	I don't smoke tobacco		No												I have never tried smokless toba	I have never used Shisha		I don't know	Idon'tknow	Yes	15	No
412	2012-07-07	Addis Ababa	Private	16	Female	Orthodox		Grade 10	City	Yes	No	No	No		No		0 days	I didn't smoke in the past month	I don't smoke tobacco		No												I have never tried smokless toba	I have never used Shisha		Yes	Idon'tknow	No
410	2012-07-07	Addis Ababa	Private	15	Female	Orthodox		Grade 10	City	Yes	No	No	No		No		0 days	I didn't smoke in the past month	I don't smoke tobacco		No												I have never tried smokless toba	I have never used Shisha		Yes	Idon'tknow	No
402	2012-07-07	Addis Ababa	Private	18	Male	Orthodox		Grade 10	City	Yes	No	Yes	No		No		0 days	I didn't smoke in the past month	I don't smoke tobacco		Yes	Very difficult	No	No	Yes	No	No	No	No	No	No		I have never tried smokless toba	I have never used Shisha		I don't know	Yes	Yes	17	Yes	No		Yes	1	No		No		No
408	2012-07-07	Addis Ababa	Private	15	Male	Muslim		Grade 10	City	Yes	No	No	No		No		0 days	I didn't smoke in the past month	I don't smoke tobacco		No												I have never tried smokless toba	I have never used Shisha		I don't know	Idon'tknow	No
433	2012-07-07	Addis Ababa	Private	15	Male	Orthodox		Grade 9	City	Yes	No	No	No		No		0 days	I didn't smoke in the past month	I don't smoke tobacco		No												I have never tried smokless toba	I have never used Shisha		Yes	Idon'tknow	No
434	2012-07-07	Addis Ababa	Private	14	Male	Orthodox		Grade 9	City	Yes	No	No	No		No		0 days	I didn't smoke in the past month	I don't smoke tobacco		No												I have never tried smokless toba	I have never used Shisha		Yes	Idon'tknow	No
428	2012-07-07	Addis Ababa	Private	15	Male	Muslim		Grade 10	City	Yes	Yes	No	No		No		0 days	I didn't smoke in the past month	I don't smoke tobacco		No												I have never tried smokless toba	I have never used Shisha		Yes	Yes	No
404	2012-07-07	Addis Ababa	Private	17	Male	Orthodox		Grade 10	City	Yes	No	Yes	No		Yes	16	6 to 9 days	Less than one ciggarate	smoke tobacco sometimes or feel	4 or more days	Yes	Very easy	No	No	Yes	Yes	Yes	No	No	No	No		I use smokeless tobacco sometim	I have used Shisha 1 or 2 times	<6 months	Yes	Yes	Yes	13	Yes	Yes	4	No		No		Yes	2	No
454	2012-07-07	Addis Ababa	Private	15	Female	Orthodox		Grade 9	City	Yes	No	No	No		No		0 days	I didn't smoke in the past month	I don't smoke tobacco		No												I have never tried smokless toba	I have never used Shisha		Yes	Idon'tknow	No
419	2012-07-07	Addis Ababa	Private	17	Male	Orthodox		Grade 10	City	Yes	No	Yes	No		No		0 days	I didn't smoke in the past month	I don't smoke tobacco		Yes	Easy	No	Yes	Yes	Yes	Yes	No	No	No	No		I have never tried smokless toba	I have never used Shisha		Yes	Idon'tknow	No
409	2012-07-07	Addis Ababa	Private	15	Female	Orthodox		Grade 10	City	Yes	No	No	No		No		0 days	I didn't smoke in the past month	I don't smoke tobacco		No												I have never tried smokless toba	I have never used Shisha		Yes	Idon'tknow	No
398	2012-07-07	Addis Ababa	Private	16	Female	Orthodox		Grade 10	City	Yes	No	No	No		No		0 days	I didn't smoke in the past month	I don't smoke tobacco		No												I have never tried smokless toba	I have never used Shisha		No	No	Yes	15	Yes	No		Yes	1	No		No		Yes
445	2012-07-07	Addis Ababa	Private	16	Male	Muslim		Grade 9	City	Yes	No	No	No		No		0 days	I didn't smoke in the past month	I don't smoke tobacco		No												I have never tried smokless toba	I have never used Shisha		I don't know	Idon'tknow	Yes	13	No
443	2012-07-07	Addis Ababa	Private	15	Male	Orthodox		Grade 9	City	Yes	No	No	No		No		0 days	I didn't smoke in the past month	I don't smoke tobacco		No												I have never tried smokless toba	I have never used Shisha		Yes	Idon'tknow	Yes	8	No
420	2012-07-07	Addis Ababa	Private	16	Female	Muslim		Grade 10	City	Yes	No	No	No		No		0 days	I didn't smoke in the past month	I don't smoke tobacco		No												I have never tried smokless toba	I have never used Shisha		Yes	Idon'tknow	No
396	2012-07-07	Addis Ababa	Private	15	Female	Protestant		Grade 10	City	Yes	No	No	No		No		0 days	I didn't smoke in the past month	I don't smoke tobacco		No												I have never tried smokless toba	I have never used Shisha		Yes	Idon'tknow	No
401	2012-07-07	Addis Ababa	Private	15	Male	Orthodox		Grade 10	City	Yes	No	No	No	From a friend	No		0 days	I didn't smoke in the past month	I don't smoke tobacco		Yes	Very easy	No	No	Yes	No	No	No	No	No	No		I have never tried smokless toba	I have never used Shisha		No	No	Yes	12	No
456	2012-07-07	Addis Ababa	Private	15	Male	Muslim		Grade 9	City	Yes	No	No	No		No		0 days	I didn't smoke in the past month	I don't smoke tobacco		Yes	Very easy	No	No	Yes	No	No	No	No	No	No		I have never tried smokless toba	I have never used Shisha		Yes	Idon'tknow	No
442	2012-07-07	Addis Ababa	Private	15	Female	Other	Tehadiso	Grade 9	City	Yes	No	No	No		No		0 days	I didn't smoke in the past month	I don't smoke tobacco		No												I have never tried smokless toba	I have never used Shisha		Yes	Idon'tknow	Yes	13	No
438	2012-07-07	Addis Ababa	Private	15	Female	Protestant		Grade 9	City	Yes	No	No	No		No		0 days	I didn't smoke in the past month	I don't smoke tobacco		No												I have never tried smokless toba	I have never used Shisha		Yes	Idon'tknow	Yes	14	No
413	2012-07-07	Addis Ababa	Private	16	Female	Orthodox		Grade 10	City	Yes	No	No	No		No		0 days	I didn't smoke in the past month	I don't smoke tobacco		No												I have never tried smokless toba	I have never used Shisha		Yes	Idon'tknow	Yes	15	No
435	2012-07-07	Addis Ababa	Private	14	Female	Orthodox		Grade 9	City	Yes	No	No	No		No		0 days	I didn't smoke in the past month	I don't smoke tobacco		No												I have never tried smokless toba	I have never used Shisha		Yes	Idon'tknow	No
417	2012-07-07	Addis Ababa	Private	16	Female	Protestant		Grade 10	City	Yes	No	No	No		No		0 days	I didn't smoke in the past month	I don't smoke tobacco		No												I have never tried smokless toba	I have never used Shisha		Yes	Yes	No
447	2012-07-07	Addis Ababa	Private	15	Male	Orthodox		Grade 9	City	No	No	Yes	No		No		0 days	I didn't smoke in the past month	I don't smoke tobacco		No												I have never tried smokless toba	I have never used Shisha		I don't know	Yes	No
431	2012-07-07	Addis Ababa	Private	14	Male	Muslim		Grade 9	City	Yes	No	No	No		No		0 days	I didn't smoke in the past month	I don't smoke tobacco		No												I have never tried smokless toba	I have never used Shisha		Yes	Idon'tknow	No
446	2012-07-07	Addis Ababa	Private	15	Male	Protestant		Grade 9	City	Yes	No	No	No		No		0 days	I didn't smoke in the past month	I don't smoke tobacco		Yes	Easy	No	No	Yes	No	No	No	No	No	No		I have never tried smokless toba	I have never used Shisha		I don't know	Yes	No
429	2012-07-07	Addis Ababa	Private		Male	Orthodox		Grade 9	City	Yes	Yes	No	No		No		0 days	I didn't smoke in the past month	I don't smoke tobacco		No												I have never tried smokless toba	I have never used Shisha			Yes	No
455	2012-07-07	Addis Ababa	Private	15	Female	Orthodox		Grade 9	City	Yes	No	No	No		No		0 days	I didn't smoke in the past month	I don't smoke tobacco		No												I have never tried smokless toba	I have never used Shisha		Yes	Yes	No
414	2012-07-07	Addis Ababa	Private	15	Female	Protestant		Grade 10	City	Yes	No	No	No		No		0 days	I didn't smoke in the past month	I don't smoke tobacco		No												I have never tried smokless toba	I have never used Shisha		Yes	Yes	No
425	2012-07-07	Addis Ababa	Private	16	Female	Orthodox		Grade 10	City	Yes	No	No	No		No		0 days	I didn't smoke in the past month	I don't smoke tobacco		No												I have never tried smokless toba	I have never used Shisha		Yes	No	No
441	2012-07-07	Addis Ababa	Private	15	Male	Orthodox		Grade 9	City	Yes	No	No	No		Yes	15	0 days	I didn't smoke in the past month	I don't smoke tobacco		No												I have never tried smokless toba	I have never used Shisha		Yes	Idon'tknow	Yes	13	Yes	Yes	1	Yes	1	Yes	2	No		No
424	2012-07-07	Addis Ababa	Private	16	Female	Orthodox		Grade 10	City	Yes	No	No	No		No		0 days	I didn't smoke in the past month	I don't smoke tobacco		No												I have never tried smokless toba	I have never used Shisha		Yes	Yes	No
451	2012-07-07	Addis Ababa	Private	14	Female	Orthodox		Grade 9	City	Yes	No	No	No		No		0 days	I didn't smoke in the past month	I don't smoke tobacco		No												I have never tried smokless toba	I have never used Shisha		Yes	Idon'tknow	Yes	10	No
397	2012-07-07	Addis Ababa	Private	16	Female	Orthodox		Grade 10	City	Yes	No	No	No		Yes	16	1 or 2 days	Missing	smoke ciggarette but I don't fee	Missing	No												I have never tried smokless toba	I have never used Shisha		Yes	Yes	Yes	13	Yes	Yes	2	Yes	2	No		No		No
450	2012-07-07	Addis Ababa	Private	14	Female	Orthodox		Grade 9	City	Yes	No	No	No		No		0 days	I didn't smoke in the past month	I don't smoke tobacco		No												I have never tried smokless toba	I have never used Shisha		Yes	Idon'tknow	No
407	2012-07-07	Addis Ababa	Private	16	Male	Orthodox		Grade 10	City	Yes	No	No	No		No		0 days	I didn't smoke in the past month	I don't smoke tobacco		No												I have never tried smokless toba	I have never used Shisha		Yes	Idon'tknow	No
405	2012-07-07	Addis Ababa	Private	16	Male	Orthodox		Grade 10	City	Yes	No	No	No		No		0 days	I didn't smoke in the past month	I don't smoke tobacco		No												I have never tried smokless toba	I have never used Shisha		Yes	Idon'tknow	No
393	2012-07-07	Addis Ababa	Private	16	Female	Muslim		Grade 10	City	Yes	No	No	No		No		0 days	I didn't smoke in the past month	I don't smoke tobacco		No												I have never tried smokless toba	I have never used Shisha		Yes	Idon'tknow	No
400	2012-07-07	Addis Ababa	Goverment	15	Male	Muslim		Grade 10	City	Yes	No	No	No		No		0 days	I didn't smoke in the past month	I don't smoke tobacco		No												I have never tried smokless toba	I have never used Shisha		Yes	Idon'tknow	No
452	2012-07-07	Addis Ababa	Private	15	Female	Orthodox		Grade 9	City	Yes	No	No	No		No		0 days	I didn't smoke in the past month	I don't smoke tobacco		No												I have never tried smokless toba	I have never used Shisha		Yes	Idon'tknow	Yes	10	No
426	2012-07-07	Addis Ababa	Private	15	Male	Protestant		Grade 10	City	Yes	No	No	No		No		0 days	I didn't smoke in the past month	I don't smoke tobacco		No												I have never tried smokless toba	I have never used Shisha		Yes	Idon'tknow	No
437	2012-07-07	Addis Ababa	Private	15	Female	Orthodox		Grade 9	City	Yes	No	No	No		No		0 days	I didn't smoke in the past month	I don't smoke tobacco		No												I have never tried smokless toba	I have never used Shisha		Yes	Idon'tknow	No
430	2012-07-07	Addis Ababa	Private	15	Female	Muslim		Grade 9	City	Yes	No	No	No		No		0 days	I didn't smoke in the past month	I don't smoke tobacco		No												I have never tried smokless toba	I have never used Shisha		Yes	Idon'tknow	No
411	2012-07-07	Addis Ababa	Private	16	Female	Orthodox		Grade 10	City	Yes	No	No	No		No		0 days	I didn't smoke in the past month	I don't smoke tobacco		No												I have never tried smokless toba	I have never used Shisha		Yes	Idon'tknow	No
440	2012-07-07	Addis Ababa	Private	15	Female	Protestant		Grade 9	City	Yes	No	No	No		No		0 days	I didn't smoke in the past month	I don't smoke tobacco		No												I have never tried smokless toba	I have never used Shisha		Yes	Idon'tknow	No
415	2012-07-07	Addis Ababa	Private	17	Female	Protestant		Grade 10	City	Yes	No	No	No		No		0 days	I didn't smoke in the past month	I don't smoke tobacco		No												I have never tried smokless toba	I have never used Shisha		Yes	Idon'tknow	No
432	2012-07-07	Addis Ababa	Private	15	Male	Orthodox		Grade 9	City	Yes	No	No	No		No		0 days	I didn't smoke in the past month	I don't smoke tobacco		Yes	Very easy	No	No	Yes	Yes	Yes	No	No	No	No		I have never tried smokless toba	I have never used Shisha		I don't know	Idon'tknow	Yes	13	No
448	2012-07-07	Addis Ababa	Private	15	Female	Orthodox		Grade 9	City	Yes	No	No	No		No		0 days	I didn't smoke in the past month	I don't smoke tobacco		No												I have never tried smokless toba	I have never used Shisha		Yes	Idon'tknow	No
394	2012-07-07	Addis Ababa	Private	16	Male	Orthodox		Grade 10	City	Yes	No	No	No		No		0 days	I didn't smoke in the past month	I don't smoke tobacco		Yes	Easy										99	I have never tried smokless toba	I have never used Shisha		Yes	Yes	Yes	14	No
176	2012-07-02	Addis Ababa	Private	14	Female	Protestant		Grade 9	City	Yes	No	No	No		No		0 days	I didn't smoke in the past month	I don't smoke tobacco		No												I have never tried smokless toba	I have never used Shisha		Yes	No	No
166	2012-07-02	Addis Ababa	Private	15	Male	Protestant		Grade 9	City	Yes	No	No	No		No		0 days	I didn't smoke in the past month	I don't smoke tobacco		No												I have never tried smokless toba	I have never used Shisha		Yes	No	Yes	8	No
204	2012-07-02	Addis Ababa	Private	15	Female	Orthodox		Grade 10	City	Yes	No	No	No		No		0 days	I didn't smoke in the past month	I don't smoke tobacco		No												I have never tried smokless toba	I have never used Shisha		Yes	Yes	No
212	2012-07-02	Addis Ababa	Private	16	Male	Orthodox		Grade 10	City	Yes	No	No	No		No		0 days	I didn't smoke in the past month	I don't smoke tobacco		No												I have never tried smokless toba	I have never used Shisha		Yes	No	No
219	2012-07-02	Addis Ababa	Private	16	Female	Muslim		Grade 10	City	Yes	No	No	No		No		0 days	I didn't smoke in the past month	I don't smoke tobacco		No												I have never tried smokless toba	I have never used Shisha		Yes	Yes	No
210	2012-07-02	Addis Ababa	Private	18	Male	Orthodox		Grade 10	City	Yes	No	Yes	No		No		0 days	I didn't smoke in the past month	I don't smoke tobacco		Yes	Easy	No	No	Yes	Yes	No	No	No	No	No		I have never tried smokless toba	I have never used Shisha		Yes	Yes	Yes	16	No
189	2012-07-02	Addis Ababa	Private	16	Female	Orthodox		Grade 9	City	Yes	No	No	No		No		0 days	I didn't smoke in the past month	I don't smoke tobacco		Yes	Very difficult	No	No	Yes	No	No	No	No	No	No		I have never tried smokless toba	I have never used Shisha		Yes	No	Yes	11	No
190	2012-07-02	Addis Ababa	Private	15	Female	Orthodox		Grade 9	City	Yes	No	No	No		No		0 days	I didn't smoke in the past month	I don't smoke tobacco		No												I have never tried smokless toba	I have never used Shisha		Yes	Yes	Yes	9	No
214	2012-07-02	Addis Ababa	Private	15	Male	Protestant		Grade 10	City	Yes	No	No	No		No		0 days	I didn't smoke in the past month	I don't smoke tobacco		No												I have never tried smokless toba	I have never used Shisha		Yes	No	No
171	2012-07-02	Addis Ababa	Private	14	Male	Orthodox		Grade 9	City	Yes	No	No	No		No		0 days	I didn't smoke in the past month	I don't smoke tobacco		No												I have never tried smokless toba	I have never used Shisha		Yes	Idon'tknow	Yes	13	No
170	2012-07-02	Addis Ababa	Private	15	Male	Orthodox		Grade 9	City	Yes	No	No	No		No		0 days	I didn't smoke in the past month	I don't smoke tobacco		No												I have never tried smokless toba	I have never used Shisha		Yes	Idon'tknow	Yes	10	No
218	2012-07-02	Addis Ababa	Private	16	Female	Protestant		Grade 10	City	Yes	No	No	No		No		Missing	I didn't smoke in the past month	I don't smoke tobacco		Yes	Very easy	No	No	Yes	No	No	No	No	No	No		I have never tried smokless toba	I have never used Shisha		Yes	Yes	No
205	2012-07-02	Addis Ababa	Private	15	Male	Orthodox		Grade 10	City	Yes	No	No	No		No		0 days	I didn't smoke in the past month	I don't smoke tobacco		No												I have never tried smokless toba	I have never used Shisha		Yes	No	No
209	2012-07-02	Addis Ababa	Private	16	Male	Muslim		Grade 10	City	Yes	No	No	No		No		0 days	I didn't smoke in the past month	I don't smoke tobacco		No												I have never tried smokless toba	I have never used Shisha		Yes	Yes	No
211	2012-07-02	Addis Ababa	Private	16	Male	Protestant		Grade 10	City	Yes	No	No	No		No		0 days	I didn't smoke in the past month	I don't smoke tobacco		No												I have never tried smokless toba	I have never used Shisha		Yes	No	No
202	2012-07-02	Addis Ababa	Private	15	Male	Protestant		Grade 10	City	Yes	No	No	No		No		0 days	I didn't smoke in the past month	I don't smoke tobacco		No												I have never tried smokless toba	I have never used Shisha		Yes	Idon'tknow	No
181	2012-07-02	Addis Ababa	Private	15	Male	Muslim		Grade 9	City	Yes	No	No	No		No		0 days	I didn't smoke in the past month	I don't smoke tobacco		No												I have never tried smokless toba	I have never used Shisha		Yes	No	No
179	2012-07-02	Addis Ababa	Private	15	Female	Orthodox		Grade 9	City	Yes	No	No	No		No		0 days	I didn't smoke in the past month	I don't smoke tobacco		No												I have never tried smokless toba	I have never used Shisha		Yes	Idon'tknow	No
194	2012-07-02	Addis Ababa	Private	14	Female	Orthodox		Grade 9	City	Yes	No	No	No		No		0 days	I didn't smoke in the past month	I don't smoke tobacco		No												I have never tried smokless toba	I have never used Shisha		Yes	Idon'tknow	No
213	2012-07-02	Addis Ababa	Private	15	Female	Orthodox		Grade 10	City	Yes	No	No	No		No		0 days	I didn't smoke in the past month	I don't smoke tobacco		No												I have never tried smokless toba	I have never used Shisha		Yes	Idon'tknow	No
177	2012-07-02	Addis Ababa	Private	15	Female	Protestant		Grade 9	City	Yes	No	No	No		No		0 days	I didn't smoke in the past month	I don't smoke tobacco		No												I have never tried smokless toba	I have never used Shisha		Yes	No	No
175	2012-07-02	Addis Ababa	Private	15	Male	Orthodox		Grade 9	City	Yes	No	No	No		No		0 days	I didn't smoke in the past month	I don't smoke tobacco		No												I have never tried smokless toba	I have never used Shisha		Yes	No	No
174	2012-07-02	Addis Ababa	Private	14	Male	Orthodox		Grade 9	City	Yes	No	Yes	No		No		0 days	I didn't smoke in the past month	I don't smoke tobacco		No												I have never tried smokless toba	I have never used Shisha		Yes	No	No
172	2012-07-02	Addis Ababa	Private	15	Male	Muslim		Grade 9	City	Yes	No	No	No		No		0 days	I didn't smoke in the past month	I don't smoke tobacco		No												I have never tried smokless toba	I have used Shisha 1 or 2 times	<6 months	I don't know	Idon'tknow	No
188	2012-07-02	Addis Ababa	Private	14	Male	Orthodox		Grade 9	City	Yes	No	No	No		No		0 days	I didn't smoke in the past month	I don't smoke tobacco		No												I have never tried smokless toba	I have never used Shisha		Yes	Idon'tknow	No
169	2012-07-02	Addis Ababa	Private	15	Female	Orthodox		Grade 9	City	Yes	No	No	No		No		0 days	I didn't smoke in the past month	I don't smoke tobacco		No												I have never tried smokless toba	I have never used Shisha		Yes	Idon'tknow	Yes	13	No
168	2012-07-02	Addis Ababa	Private	15	Female	Muslim		Grade 9	City	Yes	Yes	No	No		No		0 days	I didn't smoke in the past month	I don't smoke tobacco		Yes	Difficult	No	No	Yes	No	No	No	No	No	No		I have never tried smokless toba	I have never used Shisha		I don't know	Idon'tknow	No
184	2012-07-02	Addis Ababa	Private	14	Male	Protestant		Grade 9	City	Yes	No	No	No		No		0 days	I didn't smoke in the past month	I don't smoke tobacco		No												I have never tried smokless toba	I have never used Shisha		Yes	No	No
216	2012-07-02	Addis Ababa	Private	15	Female	Orthodox		Grade 10	City	Yes	No	Yes	No		No		0 days	I didn't smoke in the past month	I don't smoke tobacco		No												I have never tried smokless toba	I have never used Shisha		Yes	Yes	Yes	14	No
167	2012-07-02	Addis Ababa	Private	17	Male	Orthodox		Grade 9	City	Yes	No	No	No		No		0 days	I didn't smoke in the past month	I don't smoke tobacco		No												I have never tried smokless toba	I have never used Shisha		Yes	Yes	Yes	15	No
196	2012-07-02	Addis Ababa	Private	16	Female	Protestant		Grade 10	City	Yes	No	No	No		No		0 days	I didn't smoke in the past month	I don't smoke tobacco		Yes	Very difficult	No	No	Yes	No	No	No	No	No	No		I have never tried smokless toba	I have never used Shisha		Yes	No	No
220	2012-07-02	Addis Ababa	Private	16	Male	Orthodox		Grade 10	City	Yes	No	No	No		No		0 days	I didn't smoke in the past month	I don't smoke tobacco		Yes	Very easy	No	No	Yes	No	No	No	No	No	No		I have never tried smokless toba	I have never used Shisha		Yes	Idon'tknow	No
197	2020-07-02	Addis Ababa	Private	15	Female	Orthodox		Grade 10	City	Yes	No	No	No		No		0 days	I didn't smoke in the past month	I don't smoke tobacco		Yes	Very difficult	No	No	Yes	No	No	No	No	No	No		I have never tried smokless toba	I have never used Shisha		Yes	No	No
180	2012-07-02	Addis Ababa	Private	14	Female	Orthodox		Grade 9	City	Yes	No	No	No		No		0 days	I didn't smoke in the past month	I don't smoke tobacco		No												I have never tried smokless toba	I have never used Shisha		Yes	Idon'tknow	No
178	2012-07-02	Addis Ababa	Private	15	Female	Orthodox		Grade 9	City	Yes	No	No	No		No		0 days	I didn't smoke in the past month	I don't smoke tobacco		No												I have never tried smokless toba	I have never used Shisha		Yes	Idon'tknow	No
198	2012-07-02	Addis Ababa	Private	15	Male	Orthodox		Grade 10	City	No	No	No	No	no income	No		0 days	I didn't smoke in the past month	I don't smoke tobacco		Yes	Easy	No	No	Yes	No	No	No	No	No	No		I have never tried smokless toba	I have never used Shisha		I don't know	No	No
217	2012-07-02	Addis Ababa	Private	16	Female	Orthodox		Grade 10	City	Yes	No	No	No		No		0 days	I didn't smoke in the past month	I don't smoke tobacco		No												I have never tried smokless toba	I have never used Shisha		Yes	No	No
195	2012-07-02	Addis Ababa	Private	15	Female	Protestant		Grade 10	City	Yes	No	No	No		Missing		0 days	I didn't smoke in the past month	Missing		Missing												I have never tried smokless toba	Missing		Yes	No	No
183	2012-07-02	Addis Ababa	Private	15	Male	Protestant		Grade 9	City	Yes	No	No	No		No		0 days	I didn't smoke in the past month	I don't smoke tobacco		Yes	Very easy	No	Yes	Yes	No	No	No	No	No	No		I have tried smokless tobacco bu	I have never used Shisha		Yes	Yes	Yes	13	No
192	2012-07-02	Addis Ababa	Private	15	Male	Protestant		Grade 9	City	Yes	No	Yes	No		No		0 days	I didn't smoke in the past month	I don't smoke tobacco		Yes	Missing	No	No	Yes	No	No	No	No	No	No		I have never tried smokless toba	I have never used Shisha		Yes	Yes	No
199	2012-07-02	Addis Ababa	Private	17	Male	Orthodox		Grade 10	City	Yes	No	No	No		No		0 days	I didn't smoke in the past month	I don't smoke tobacco		No												I have never tried smokless toba	I have never used Shisha		Yes	Idon'tknow	Yes	10	No
185	2012-07-02	Addis Ababa	Private	14	Male	Orthodox		Grade 9	City	Yes	No	No	No		Yes	11	0 days	I didn't smoke in the past month	I don't smoke tobacco		Yes	Very easy	No	No	Yes	No	No	No	No	No	No		I have never tried smokless toba	I have never used Shisha		Yes	Idon'tknow	No
193	2012-07-02	Addis Ababa	Private	15	Female	Orthodox		Grade 9	City	Yes	Yes	No	No		No		0 days	I didn't smoke in the past month	I don't smoke tobacco		No												I have never tried smokless toba	I have never used Shisha		Yes	Idon'tknow	No
201	2012-07-02	Addis Ababa	Private	17	Male	Orthodox		Grade 10	City	Yes	No	No	No		No		0 days	I didn't smoke in the past month	I don't smoke tobacco		No												I have never tried smokless toba	I have never used Shisha		Yes	Yes	Yes	16	No
187	2012-07-02	Addis Ababa	Private	15	Male	Orthodox		Grade 9	City	Yes	No	No	No		No		0 days	I didn't smoke in the past month	I don't smoke tobacco		No												I have never tried smokless toba	I have never used Shisha		Yes	No	Yes	13	No
208	2012-07-02	Addis Ababa	Private	16	Male	Orthodox		Grade 10	City	Yes	No	No	No		No		0 days	I didn't smoke in the past month	I don't smoke tobacco		No												I have never tried smokless toba	I have never used Shisha		Yes	No	Yes	15	No
207	2012-07-02	Addis Ababa	Private	17	Male	Orthodox		Grade 10	City	Yes	No	No	No		No		0 days	I didn't smoke in the past month	I don't smoke tobacco		No												I have never tried smokless toba	I have never used Shisha		Yes	No	No
206	2012-07-02	Addis Ababa	Private	16	Female	Orthodox		Grade 10	City	Yes	No	No	No		No		0 days	I didn't smoke in the past month	I don't smoke tobacco		No												I have never tried smokless toba	I have never used Shisha		Yes	Yes	No
222	2012-07-02	Addis Ababa	Private	15	Female	Protestant		Grade 10	City	Yes	No	No	No		No		0 days	I didn't smoke in the past month	I don't smoke tobacco		No												I have never tried smokless toba	I have never used Shisha		Yes	Yes	No
221	2012-07-02	Addis Ababa	Private	16	Female	Orthodox		Grade 10	City	Yes	No	No	No		No		0 days	I didn't smoke in the past month	I don't smoke tobacco		No												I have never tried smokless toba	I have never used Shisha		Yes	Idon'tknow	Yes	15	No
182	2012-07-02	Addis Ababa	Private	15	Female	Orthodox		Grade 9	City	Yes	No	No	No		No		0 days	I didn't smoke in the past month	I don't smoke tobacco		No												I have never tried smokless toba	I have never used Shisha		Yes	Idon'tknow	No
200	2012-07-02	Addis Ababa	Private	16	Female	Protestant		Grade 10	City	Yes	No	Yes	No		No		0 days	I didn't smoke in the past month	I don't smoke tobacco		No												I have never tried smokless toba	I have never used Shisha		Yes	Yes	No
173	2012-07-02	Addis Ababa	Private	16	Male	Orthodox		Grade 9	City	Yes	No	No	No		No		0 days	I didn't smoke in the past month	I don't smoke tobacco		No												I have never tried smokless toba	I have never used Shisha		Yes	No	No
203	2012-07-02	Addis Ababa	Private	16	Female	Orthodox		Grade 10	City	Yes	No	No	No		No		0 days	I didn't smoke in the past month	I don't smoke tobacco		No												I have never tried smokless toba	I have never used Shisha		Yes	No	No
186	2012-07-02	Addis Ababa	Private	17	Male	Orthodox		Grade 9	City	Yes	No	Yes	No		No		0 days	I didn't smoke in the past month	I don't smoke tobacco		No												I have never tried smokless toba	I have never used Shisha		Yes	Idon'tknow	No
213	2012-07-02	Addis Ababa	Private	15	Female	Orthodox		Grade 10	City	Yes	No	No	No		No		0 days	I didn't smoke in the past month	I don't smoke tobacco		No												I have never tried smokless toba	I have never used Shisha		Yes	No	No
191	2012-07-02	Addis Ababa	Private	14	Female	Orthodox		Grade 9	City	Yes	No	No	No		No		0 days	I didn't smoke in the past month	I don't smoke tobacco		No												I have never tried smokless toba	I have never used Shisha		Yes	No	No
114	2012-07-01	Addis Ababa	Goverment	16	Male	Orthodox		Grade 10	City	Yes	No	No	No		No		0 days	I didn't smoke in the past month	I don't smoke tobacco		Yes	Very difficult	No	No	Yes	No	No	No	No	No	No		Missing	I have never used Shisha		Yes	Idon'tknow	No
101	2012-07-01	Addis Ababa	Private	15	Female	Orthodox		Grade 10	City	Yes	No	No	No		No		0 days	I didn't smoke in the past month	I don't smoke tobacco		No												I have never tried smokless toba	I have never used Shisha		Yes	Idon'tknow	No
104	2012-07-01	Addis Ababa	Private	18	Male	Muslim		Grade 10	City	Yes	No	No	No		No		0 days	I didn't smoke in the past month	I don't smoke tobacco		No												I have never tried smokless toba	I have never used Shisha		Yes	Idon'tknow	Yes	7	Yes	Yes	48	No		No		No		No
163	2012-07-01	Addis Ababa	Private	16	Female	Muslim		Grade 9	City	Yes	No	No	No		No		0 days	I didn't smoke in the past month	I don't smoke tobacco		No												I have never tried smokless toba	I have never used Shisha		No	No	No
126	2012-07-01	Addis Ababa	Private	16	Female			Grade 10	City	Yes	No	No	No		No		0 days	I didn't smoke in the past month	I don't smoke tobacco		No												Missing	I have never used Shisha		I don't know	Missing	No
161	2012-07-01	Addis Ababa	Private	15	Female	Orthodox		Grade 9	City	Yes	No	No	No		No		0 days	I didn't smoke in the past month	I don't smoke tobacco		No												I have never tried smokless toba	I have never used Shisha		No	Yes	Yes	12	No
105	2012-07-01	Addis Ababa	Private	16	Male	Orthodox		Grade 10	City	Yes	No	No	No		No		0 days	I didn't smoke in the past month	I don't smoke tobacco		No												I have never tried smokless toba	I have never used Shisha		Yes	Idon'tknow	No
153	2012-07-01	Addis Ababa	Private	16	Male	Orthodox		Grade 9	City					99	No		0 days	I didn't smoke in the past month	I don't smoke tobacco		Yes	Very difficult	No	No	Yes	No	No	No	No	No	No		I have never tried smokless toba	I have never used Shisha		Yes	Idon'tknow	Yes	10	No
112	2012-07-01	Addis Ababa	Private	16	Male	Protestant		Grade 10	City	Yes	No	No	No		No		0 days	I didn't smoke in the past month	I don't smoke tobacco		Yes	Very easy	No	No	No	No	No	No	No	No	No		I have never tried smokless toba	I have never used Shisha		Yes	Idon'tknow	No
133	2012-07-01	Addis Ababa	Private	15	Female	Orthodox		Grade 9	City	Yes	No	No	No		No		0 days	I didn't smoke in the past month	I don't smoke tobacco		Yes	Very easy	No	No	Yes	No	No	No	No	No	No		I have never tried smokless toba	I have never used Shisha		Yes	Idon'tknow	Yes	14	Yes	No		Yes	2	Yes	1	No		No
157	2012-07-01	Addis Ababa	Private	17	Male	Orthodox		Grade 9	City	Yes	No	Yes	No		Yes	17	3 to 5 daya	2-5 ciggarete Per day	smoke ciggarette but I don't fee	With in 60 minute	Yes	Easy	No	No	No	Yes	No	No	No	No	No		I have never tried smokless toba	I have used Shisha 1 or 2 times	<6 months	Yes	Idon'tknow	Yes	12	Yes	Yes	99	No		Yes	1	No		No
119	2012-07-01	Addis Ababa	Private	17	Male	Orthodox		Grade 10	City	No	No	Yes	No		No		0 days	I didn't smoke in the past month	I don't smoke tobacco		No												I have never tried smokless toba	I have used Shisha 1 or 2 times	<6 months	I don't know	Yes	No
93	2012-07-01	Addis Ababa	Private	16	Female	Protestant		Grade 10	City	Yes	No	No	No		No		0 days	I didn't smoke in the past month	I don't smoke tobacco		No												I have never tried smokless toba	I have never used Shisha		Yes	Idon'tknow	No
144	2012-07-01	Addis Ababa	Private	15	Female	Orthodox		Grade 9	City	Yes	No	No	No		No		0 days	I didn't smoke in the past month	I don't smoke tobacco		Yes	Difficult	No	No	Yes	No	No	No	No	No	No		I have never tried smokless toba	I have never used Shisha		Yes	Idon'tknow	Yes	7	No
115	2012-07-01	Addis Ababa	Private	17	Male	Orthodox		Grade 10	City	Yes	No	No	No		No		0 days	I didn't smoke in the past month	I don't smoke tobacco		Yes	Difficult	No	No	Yes	Yes	No	No	No	No	No		Missing	Missing		No	Yes	Yes	15	No
129	2012-07-01	Addis Ababa	Private	17	Male	Orthodox		Grade 10	City	Yes	No	No	No		Yes	16	0 days	I didn't smoke in the past month	I don't smoke tobacco		Yes	Difficult	No	No	Yes	No	No	No	No	No	No		I have never tried smokless toba	I have used Shisha 1 or 2 times	Missing	I don't know	Idon'tknow	Yes	16	No
111	2012-07-01	Addis Ababa	Private	17	Female	Muslim		Grade 10	City	Yes	No	No	No		No		0 days	I didn't smoke in the past month	I don't smoke tobacco		No												I have never tried smokless toba	I have never used Shisha		I don't know	Idon'tknow	No
125	2012-07-01	Addis Ababa	Private	16	Male	Orthodox		Grade 10	City	Yes	No	No	No		Yes	99	0 days	I didn't smoke in the past month	I don't smoke tobacco		Yes	Easy	No	No	Yes	No	No	No	No	No	No		I have never tried smokless toba	I have never used Shisha		Yes	Idon'tknow	Yes	15	Yes	No		Yes	1	No		No		No
140	2012-07-01	Addis Ababa	Private	14	Male	Orthodox		Grade 9	City	Yes	No	No	No		No		0 days	I didn't smoke in the past month	I don't smoke tobacco		No												I have never tried smokless toba	I have never used Shisha		Yes	Yes	Yes	7	No
146	2012-07-01	Addis Ababa	Private	15	Female	Other	Apostles	Grade 9	City	Yes	No	No	No		No		0 days	I didn't smoke in the past month	I don't smoke tobacco		No												I have never tried smokless toba	I have never used Shisha		Yes	Idon'tknow	No
99	2012-07-01	Addis Ababa	Private	17	Female	Orthodox		Grade 10	City	Yes	No	No	No		No		0 days	I didn't smoke in the past month	I don't smoke tobacco		No												I have never tried smokless toba	I have never used Shisha		I don't know	Idon'tknow	No
106	2012-07-01	Addis Ababa	Private	16	Male	Orthodox		Grade 10	City	Yes	No	No	No		No		0 days	I didn't smoke in the past month	I don't smoke tobacco		No												I have never tried smokless toba	I have never used Shisha		Yes	Idon'tknow	No
116	2012-07-01	Addis Ababa	Private	17	Male	Orthodox		Grade 10	City	Yes	No	No	No		No		0 days	I didn't smoke in the past month	I don't smoke tobacco		Yes	Very easy	No	No	Yes	No	No	No	No	No	No		I have never tried smokless toba	I have never used Shisha		Yes	Idon'tknow	Yes	17	Yes	No		No		No		No		Yes
122	2012-07-01	Addis Ababa	Private	16	Female	Protestant		Grade 10	City	Yes	No	No	No		No		0 days	I didn't smoke in the past month	I don't smoke tobacco		No												I have never tried smokless toba	I have never used Shisha		Yes	No	No
159	2012-07-01	Addis Ababa	Private	16	Female	Orthodox		Grade 9	City	Yes	No	No	No		No		0 days	I didn't smoke in the past month	I don't smoke tobacco		No												I have never tried smokless toba	I have never used Shisha		Yes	Missing	No
145	2012-07-01	Addis Ababa	Private	15	Female	Orthodox		Grade 9	City	Yes	No	No	No		No		0 days	I didn't smoke in the past month	I don't smoke tobacco		No												I have never tried smokless toba	I have never used Shisha		Yes	Idon'tknow	No
130	2012-07-01	Addis Ababa	Private	16	Male	Orthodox		Grade 9	City	Yes	No	No	No		No		0 days	I didn't smoke in the past month	I don't smoke tobacco		No												I have never tried smokless toba	I have never used Shisha		Yes	Idon'tknow	No
151	2012-07-01	Addis Ababa	Private	14	Male	Orthodox		Grade 9	City	Yes	No	No	No		No		0 days	I didn't smoke in the past month	I don't smoke tobacco		No												I have never tried smokless toba	I have never used Shisha		I don't know	Idon'tknow	Yes	13	No
160	2012-07-01	Addis Ababa	Private	15	Male	Orthodox		Grade 9	City	Yes	No	No	No		No		0 days	I didn't smoke in the past month	I don't smoke tobacco		Yes	Very easy	No	No	Yes	No	No	No	No	No	No		I have never tried smokless toba	I have never used Shisha		I don't know	Idon'tknow	No
96	2012-07-01	Addis Ababa	Private	16	Female	Muslim		Grade 10	City	Yes	No	No	No		No		0 days	I didn't smoke in the past month	I don't smoke tobacco		No												I have never tried smokless toba	I have never used Shisha		Yes	Idon'tknow	No
134	2012-07-01	Addis Ababa	Private	17	Female	Protestant		Grade 9	City	Yes	No	No	No		No		0 days	I didn't smoke in the past month	I don't smoke tobacco		No												I have never tried smokless toba	I use shisha sometimes but not	<6 months	Yes	Yes	Yes	15	Yes	No		No		No		No		No
121	2012-07-01	Addis Ababa	Private	16	Male	Muslim		Grade 10	City	Yes	No	No	No		No		0 days	I didn't smoke in the past month	I don't smoke tobacco		Yes	Very easy	No	No	Yes	No	No	No	No	No	No		I have tried smokless tobacco 1	I have used Shisha 1 or 2 times	<6 months	Yes	Yes	No
123	2012-07-01	Addis Ababa	Private	17	Male	Orthodox		Grade 10	City	Yes	No	No	No		Yes	16	0 days	I didn't smoke in the past month	I don't smoke tobacco		Yes	Easy	No	No	Yes	No	No	No	No	No	No		I have never tried smokless toba	I have used Shisha 1 or 2 times	<6 months	Yes	Yes	Yes	15	No
118	2012-07-01	Addis Ababa	Private	17	Male	Orthodox		Grade 10	City	Yes	No	No	No		No		0 days	I didn't smoke in the past month	I don't smoke tobacco		Yes	Easy	Yes	No	No	No	No	No	No	No	No		I have never tried smokless toba	I have used Shisha 1 or 2 times	<6 months	Yes	Yes	Yes	14	No
117	2012-07-01	Addis Ababa	Private	17	Female	Orthodox		Grade 10	City	Yes	No	No	No		No		0 days	I didn't smoke in the past month	I don't smoke tobacco		Yes	Easy	No	No	Yes	No	No	No	No	No	No		I have never tried smokless toba	I have never used Shisha		I don't know	Idon'tknow	Yes	16	Yes	No		Yes	1	Yes	1	No		No
103	2012-07-01	Addis Ababa	Private	16	Female	Orthodox		Grade 10	City	Yes	No	No	No		No		0 days	I didn't smoke in the past month	I don't smoke tobacco		Yes	Easy	No	No	Yes	No	No	No	No	No	No		I have never tried smokless toba	I have never used Shisha		I don't know	Idon'tknow	No
147	2012-07-01	Addis Ababa	Private	16	Male	Catholic		Grade 9	City	Yes	No	No	No		No		0 days	I didn't smoke in the past month	I don't smoke tobacco		Yes	Easy	No	No	Yes	No	No	No	No	No	No		I have never tried smokless toba	I have never used Shisha		Yes	Yes	Yes	13	No
107	2012-07-01	Addis Ababa	Private	17	Male	Orthodox		Grade 10	City	Yes	No	No	No		No		0 days	I didn't smoke in the past month	I don't smoke tobacco		Yes	Difficult	No	No	Yes	No	No	No	No	No	No		I have never tried smokless toba	I have never used Shisha		Yes	No	Yes	17	No
127	2012-07-01	Addis Ababa	Private	18	Female	Protestant		Grade 10	City	Yes	No	No	No		No		0 days	I didn't smoke in the past month	I don't smoke tobacco		No												I have never tried smokless toba	I have never used Shisha		I don't know	Yes	Yes	16	No
113	2012-07-01	Addis Ababa	Private	17	Male	Orthodox		Grade 10	City	Yes	No	No	No		No		0 days	I didn't smoke in the past month	I don't smoke tobacco		Yes	Difficult	No	No	Yes	No	No	No	No	No	No		I have never tried smokless toba	I have never used Shisha		Yes	No	No
141	2012-07-01	Addis Ababa	Private	14	Female	Orthodox		Grade 9	City	Yes	Yes	No	No		No		0 days	I didn't smoke in the past month	I don't smoke tobacco		No												I have never tried smokless toba	I have never used Shisha		Yes	Idon'tknow	No
131	2012-07-01	Addis Ababa	Private	16	Male	Orthodox		Grade 9	City	Yes	No	No	No		No		0 days	I didn't smoke in the past month	I don't smoke tobacco		No												I have never tried smokless toba	I have never used Shisha		Yes	Idon'tknow	No
137	2012-07-01	Addis Ababa	Private	15	Female	Orthodox		Grade 9	City	Yes	No	No	No		No		0 days	I didn't smoke in the past month	I don't smoke tobacco		No												I have never tried smokless toba	I have never used Shisha		Yes	Yes	No
95	2012-07-01	Addis Ababa	Private	17	Female	Orthodox		Grade 10	City	Yes	No	Yes	No		No		0 days	I didn't smoke in the past month	I don't smoke tobacco		Yes	Difficult	No	No	No	No	No	No	No	No	No		I have never tried smokless toba	I have never used Shisha		Yes	Idon'tknow	Yes	16	No
100	2012-07-01	Addis Ababa	Private	17	Female	Protestant		Grade 10	City	Yes	No	No	No		No		0 days	I didn't smoke in the past month	I don't smoke tobacco		No												I have never tried smokless toba	I have never used Shisha		Yes	Idon'tknow	No
97	2012-07-01	Addis Ababa	Private	17	Female	Orthodox		Grade 10	City	Yes	No	No	No		No		0 days	I didn't smoke in the past month	I don't smoke tobacco		No												I have never tried smokless toba	I have never used Shisha		Yes	Yes	No
165	2012-07-01	Addis Ababa	Private	15	Female	Orthodox		Grade 9	City	Yes	No	No	No		No		0 days	I didn't smoke in the past month	I don't smoke tobacco		No												I have never tried smokless toba	I have never used Shisha		Yes	Idon'tknow	No
128	2012-07-01	Addis Ababa	Private	18	Male	Orthodox		Grade 10	City	Yes	No	No	No		No		0 days	I didn't smoke in the past month	I don't smoke tobacco		Yes	Very difficult	No	No	Yes	No	No	No	No	No	No		I have never tried smokless toba	I have never used Shisha		Yes	Yes	Yes	17	Yes
148	2012-07-01	Addis Ababa	Private	16	Male	Protestant		Grade 9	City	Yes	No	No	No		No		0 days	I didn't smoke in the past month	I don't smoke tobacco		Yes	Very easy	No	No	Yes	No	No	No	No	No	No		I have never tried smokless toba	I have never used Shisha		Yes	No	Yes	14	No
155	2012-07-01	Addis Ababa	Private	16	Male	Orthodox		Grade 9	City	Yes	No	No	No		No		0 days	I didn't smoke in the past month	I don't smoke tobacco		No												I have never tried smokless toba	I have never used Shisha		Yes	Idon'tknow	No
120	2012-07-01	Addis Ababa	Private	18	Male	Orthodox		Grade 10	City	Yes	No	No	No		No		0 days	I didn't smoke in the past month	I don't smoke tobacco		Yes	Easy	No	No	Yes	No	No	No	No	No	No		I have never tried smokless toba	I have never used Shisha		I don't know	Idon'tknow	Yes	17	No
94	2012-07-01	Addis Ababa	Private	19	Female	Protestant		Grade 10	City	Yes	No	No	No		No		0 days	I didn't smoke in the past month	I don't smoke tobacco		No												I have never tried smokless toba	I have never used Shisha		Yes	Idon'tknow	Yes	18	No
156	2012-07-01	Addis Ababa	Private	16	Male	Orthodox		Grade 9	City	Yes	No	No	No		No		0 days	I didn't smoke in the past month	I don't smoke tobacco		No												I have never tried smokless toba	I have never used Shisha		Yes	Idon'tknow	No
124	2012-07-01	Addis Ababa	Private	18	Male	Muslim		Grade 10	City	No	No	Yes	No		No		0 days	I didn't smoke in the past month	I don't smoke tobacco		Yes	Very easy	No	No	Yes	Yes	No	No	No	No	No		I have tried smokless tobacco 1	I have used Shisha 1 or 2 times	6 months to one year		Yes	No
149	2012-07-01	Addis Ababa	Private	17	Male	Orthodox		Grade 9	City	Yes	No	No	Yes	Betting	Yes	14	0 days	I didn't smoke in the past month	I don't smoke tobacco		No												I have never tried smokless toba	I have never used Shisha		Yes	Yes	Yes	13	No
152	2012-07-01	Addis Ababa	Private	19	Male	Orthodox		Grade 9	City	Yes	No	No	No		No		0 days	I didn't smoke in the past month	I don't smoke tobacco		No												I have never tried smokless toba	I have never used Shisha		I don't know	Idon'tknow	Yes	15	No
142	2012-07-01	Addis Ababa	Private	16	Female	Orthodox		Grade 9	City	Yes	Yes	No	No		No		0 days	I didn't smoke in the past month	I don't smoke tobacco		Yes	Very difficult	No	No	Yes	No	No	No	No	No	No		I have never tried smokless toba	I have never used Shisha		Yes	Idon'tknow	No
110	2012-07-01	Addis Ababa	Private	15	Female	Muslim		Grade 10	City	Yes	No	No	No		No		0 days	I didn't smoke in the past month	I don't smoke tobacco		No												I have never tried smokless toba	I have never used Shisha		I don't know	Idon'tknow	No
109	2012-07-01	Addis Ababa	Private	16	Female	Orthodox		Grade 10	City	Yes	No	No	No		No		0 days	I didn't smoke in the past month	I don't smoke tobacco		No												I have never tried smokless toba	I have never used Shisha		Yes	Idon'tknow	No
108	2012-07-01	Addis Ababa	Private	17	Male	Orthodox		Grade 10	City	Yes	No	No	No		No		0 days	I didn't smoke in the past month	I don't smoke tobacco		No												I have never tried smokless toba	I have never used Shisha		I don't know	Yes	No
139	2012-07-01	Addis Ababa	Private	16	Male	Protestant		Grade 9	City	Yes	No	No	No		No		0 days	I didn't smoke in the past month	I don't smoke tobacco		No												I have never tried smokless toba	I have never used Shisha		Yes	Yes	No
138	2012-07-01	Addis Ababa	Private	17	Female	Protestant		Grade 9	City	Yes	No	No	No		Yes	17	1 or 2 days	Missing	I don't smoke tobacco		No												I have never tried smokless toba	I have never used Shisha		Yes	No	Yes	15	Yes	No		Yes	3	No		No		No
136	2012-07-01	Addis Ababa	Private	15	Female	Orthodox		Grade 9	City	Yes	No	No	No		No		0 days	I didn't smoke in the past month	I don't smoke tobacco		Yes	Very difficult	No	No	No	Yes	No	No	No	No	No		I have never tried smokless toba	I have never used Shisha		Yes	No	No
154	2012-07-01	Addis Ababa	Private	15	Male	Orthodox		Grade 9	City	Yes	No	No	No		No		0 days	I didn't smoke in the past month	I don't smoke tobacco		No												I have never tried smokless toba	I have never used Shisha		Yes	Idon'tknow	Yes	10	No
135	2012-07-01	Addis Ababa	Private	17	Female	Orthodox		Grade 9	City	Yes	No	No	No		No		0 days	I didn't smoke in the past month	I don't smoke tobacco		Yes	Very difficult	No	No	Yes	No	No	No	No	No	No		I have tried smokless tobacco bu	I have used Shisha 1 or 2 times	<6 months	No	No	Yes	14	Yes	No		No		No		No		No
143	2012-07-01	Addis Ababa	Private	16	Female	Orthodox		Grade 9	City	Yes	Yes	No	No		No		0 days	I didn't smoke in the past month	I don't smoke tobacco		No												I have never tried smokless toba	I have never used Shisha		Yes	Idon'tknow	No
150	2012-07-01	Addis Ababa	Private	16	Male	Orthodox		Grade 9	City	Yes	No	No	No		No		0 days	I didn't smoke in the past month	I don't smoke tobacco		No												I have never tried smokless toba	I have never used Shisha		Yes	Idon'tknow	Yes	13	No
132	2012-07-01	Addis Ababa	Private	15	Female	Orthodox		Grade 9	City	Yes	No	No	No		No		0 days	I didn't smoke in the past month	I don't smoke tobacco		Yes	Very difficult	No	No	Yes	No	No	No	No	No	No		I have tried smokless tobacco bu	I use shisha sometimes but not	<6 months	Yes	Yes	Yes	13	Yes	Yes	4	No		No		No		No
162	2012-07-01	Addis Ababa	Private	15	Female	Muslim		Grade 9	City	Yes	No	No	No		No		0 days	I didn't smoke in the past month	I don't smoke tobacco		No												I have never tried smokless toba	I have never used Shisha		No	Yes	No
98	2012-07-01	Addis Ababa	Private	17		Orthodox		Grade 10	City	Yes	No	No	No		No		0 days	I didn't smoke in the past month	I don't smoke tobacco		No												I have never tried smokless toba	I have never used Shisha		Yes	Idon'tknow	No
158	2012-07-01	Addis Ababa	Private	17	Male	Muslim		Grade 9	City	Yes	No	Yes	No		No		0 days	I didn't smoke in the past month	I don't smoke tobacco		Yes	Easy	No	No	Yes	No	No	No	No	No	No		I have never tried smokless toba	I use shisha sometimes but not	<6 months	Yes	Idon'tknow	No
164	2012-07-01	Addis Ababa	Private	15	Female	Muslim		Grade 9	City	Yes	No	No	No		No		0 days	I didn't smoke in the past month	I don't smoke tobacco		No												I have never tried smokless toba	I have never used Shisha		Yes	Yes	No
102	2012-07-01	Addis Ababa	Private	15	Female	Muslim		Grade 10	City	Yes	No	No	No		No		0 days	I didn't smoke in the past month	I don't smoke tobacco		No												I have never tried smokless toba	I have never used Shisha		Yes	Idon'tknow	No
67	2012-06-30	Addis Ababa	Goverment	13	Female	Orthodox		Grade 9	City	Yes	No	No	No		No		0 days	I didn't smoke in the past month	I don't smoke tobacco		No												I have never tried smokless toba	I have never used Shisha		Yes	Yes	No
14	2012-06-30	Addis Ababa	Goverment	17	Female	Muslim		Grade 10	City	Yes	No	No	No		No		0 days	I didn't smoke in the past month	I don't smoke tobacco		No												I have never tried smokless toba	I have never used Shisha		Yes	Idon'tknow	No
9	2012-06-30	Addis Ababa	Goverment	17	Female	Orthodox		Grade 10	City	No	Yes	No	No		No		0 days	I didn't smoke in the past month	I don't smoke tobacco		No												I have never tried smokless toba	I have never used Shisha		Yes	Idon'tknow	No
21	2012-06-30	Addis Ababa	Goverment	17	Female	Orthodox		Grade 10	City	Yes	No	No	No		No		0 days	I didn't smoke in the past month	I don't smoke tobacco		No												I have never tried smokless toba	I have never used Shisha		Yes	Idon'tknow	No
1	2012-06-30	Addis Ababa	Goverment	17	Male	Muslim		Grade 10	City	Yes	No	No	No	2	No		0 days	I didn't smoke in the past month	I don't smoke tobacco		Yes	Very easy	No	No	Yes	No	No	No	No	No	No	2	I have never tried smokless toba	I have never used Shisha		Yes	Yes	No
38	2012-06-30	Addis Ababa	Goverment	17	Male	Orthodox		Grade 10	City	Yes	No	No	No		No		0 days	I didn't smoke in the past month	I don't smoke tobacco		No												I have never tried smokless toba	I have never used Shisha		Yes	No	Yes	13	Yes	No		No		No		No		Yes
33	2012-06-30	Addis Ababa	Goverment	15	Female	Orthodox		Grade 10	City	Yes	No	No	No		No		0 days	I didn't smoke in the past month	I don't smoke tobacco		No												I have never tried smokless toba	I have never used Shisha		Yes	Yes	No
17	2012-06-30	Addis Ababa	Goverment	16	Female	Muslim		Grade 10	City	Yes	No	No	No		No		0 days	I didn't smoke in the past month	I don't smoke tobacco		No												I have never tried smokless toba	I have never used Shisha		I don't know	Idon'tknow	No
3	2012-06-30	Addis Ababa	Goverment	17	Female	Orthodox		Grade 10	City	Yes	No	No	No		No		0 days	I didn't smoke in the past month	I don't smoke tobacco		Yes	Very difficult	No	No	No	No	No	No	No	No	No	other	I have never tried smokless toba	I have never used Shisha		Yes	Yes	Yes	15	Yes	No		No		No		Yes		No
46	2012-06-30	Addis Ababa	Goverment	15	Male	Orthodox		Grade 10	City	Yes	No	No	No		No		0 days	I didn't smoke in the past month	I don't smoke tobacco		No												I have never tried smokless toba	I have never used Shisha		Yes	No	No
34	2012-06-30	Addis Ababa	Goverment	16	Female	Muslim		Grade 10	City	Yes	No	No	No		No		0 days	I didn't smoke in the past month	I don't smoke tobacco		Yes	Easy	No	No	Yes	No	No	No	No	No	No		I have never tried smokless toba	I have never used Shisha		Yes	Yes	No
80	2012-06-30	Addis Ababa	Goverment	17		Muslim		Grade 9	City	Yes	No	No	No		No		0 days	I didn't smoke in the past month	I don't smoke tobacco		Yes	Very difficult	No	No	Yes	No	No	No	No	No	No		I have never tried smokless toba	I have never used Shisha		Yes	Yes	Yes	99	No
10	2012-06-30	Addis Ababa	Goverment	17	Female	Muslim		Grade 10	City	Yes	No	No	No		No		0 days	I didn't smoke in the past month	I don't smoke tobacco		No												I have never tried smokless toba	I have never used Shisha		I don't know	Idon'tknow	Yes	17	Yes	No		No		No		No		Yes
22	2012-06-30	Addis Ababa	Goverment	18	Male	Muslim		Grade 10	City	Yes	No	No	No		No		0 days	I didn't smoke in the past month	I don't smoke tobacco		No												I have never tried smokless toba	I have never used Shisha		Yes	Yes	No
72	2012-06-30	Addis Ababa	Goverment	15	Male	Orthodox		Grade 9	City	Yes	No	No	No		No		0 days	I didn't smoke in the past month	I don't smoke tobacco		Yes	Easy	No	No	Yes	No	No	No	No	No	No		I have never tried smokless toba	I have never used Shisha		Yes	Yes	No
51	2012-06-30	Addis Ababa	Goverment	18	Male	Orthodox		Grade 10	City	Yes	No	No	No		Yes	12	10 to 19 days	2-5 ciggarete Per day	smoke ciggarette but I don't fee	With in 60 minute	Yes	Very difficult	No	No	Yes	No	No	No	No	No	No		I use smokeless tobacco sometim	Missing	Missing		Missing	Yes	17	Yes	No		No		Yes	2	No		Yes
66	2012-06-30	Addis Ababa	Goverment	15	Male	Muslim		Grade 9	City	Yes	No	No	No		No		0 days	I didn't smoke in the past month	I don't smoke tobacco		Yes	Very difficult	No	No	Yes	No	No	No	No	No	No		I have never tried smokless toba	I have never used Shisha		Yes	Yes	No
60	2012-06-30	Addis Ababa	Goverment	16	Female	Muslim		Grade 9	City	Yes	No	No	No		No		0 days	I didn't smoke in the past month	I don't smoke tobacco		No												I have never tried smokless toba	I have never used Shisha		Yes	Yes	No
73	2012-06-30	Addis Ababa	Goverment	16	Male	Orthodox		Grade 9	City	Yes	No	No	No		No		0 days	I didn't smoke in the past month	I don't smoke tobacco		Yes	Very easy	No	No	Yes	No	No	No	No	No	No		I have never tried smokless toba	I have never used Shisha		No	Yes	Yes	99	Yes	No		No		No		No		Yes
7	2012-06-30	Addis Ababa	Goverment	17	Female	Orthodox		Grade 10	City	Yes	No	No	No		Yes	16	3 to 5 daya	2-5 ciggarete Per day	smoke ciggarette but I don't fee	After I smoked, I don't have a	Yes	Easy	No	No	Yes	No	No	No	No	No	No		I have never tried smokless toba	I have never used Shisha		No	Yes	Yes	15	Yes	No		No		No		No		No
47	2012-06-30	Addis Ababa	Goverment	16	Female	Muslim		Grade 10	City	Yes	No	No	No		No		0 days	I didn't smoke in the past month	I don't smoke tobacco		No												I have never tried smokless toba	I have never used Shisha		Yes	Yes	No
64	2012-06-30	Addis Ababa	Goverment	16	Female	Protestant		Grade 9	City	Yes	No	No	No		No		0 days	I didn't smoke in the past month	I don't smoke tobacco		No												I have never tried smokless toba	I have never used Shisha		Yes	Idon'tknow	No
30	2012-06-30	Addis Ababa	Goverment	16	Female	Muslim		Grade 10	City	Yes	No	No	No		No		0 days	I didn't smoke in the past month	I don't smoke tobacco		No												I have never tried smokless toba	I have never used Shisha		Yes	Idon'tknow	No
65	2012-06-30	Addis Ababa	Goverment	15	Male	Orthodox		Grade 9	City	Yes	No	No	No		No		0 days	I didn't smoke in the past month	I don't smoke tobacco		Yes	Very difficult	No	No	Yes	No	No	No	No	No	No		I have never tried smokless toba	I have never used Shisha		Yes	Yes	No
24	2012-06-30	Addis Ababa	Goverment	17	Female	Muslim		Grade 10	City	Yes	No	No	No		No		0 days	I didn't smoke in the past month	I don't smoke tobacco		No												I have never tried smokless toba	I have never used Shisha		Yes	Yes	No
57	2012-06-30	Addis Ababa	Goverment	15	Female	Muslim		Grade 9	City	Yes	No	No	No		No		0 days	I didn't smoke in the past month	I don't smoke tobacco		No												I have never tried smokless toba	I have never used Shisha		Yes	Idon'tknow	No
5	2012-06-30	Addis Ababa	Goverment	18	Female	Muslim		Grade 10	City	Yes	No	No	No		No		0 days	I didn't smoke in the past month	I don't smoke tobacco		No												I have never tried smokless toba	I have never used Shisha		I don't know	Idon'tknow	No
82	2012-06-30	Addis Ababa	Goverment	14	Female	Orthodox		Grade 9	City	Yes	No	No	No		No		0 days	I didn't smoke in the past month	I don't smoke tobacco		No												I have never tried smokless toba	I have never used Shisha		I don't know	Idon'tknow	No
74	2012-06-30	Addis Ababa	Goverment	15	Female	Protestant		Grade 9	City	Yes	No	No	No		No		0 days	I didn't smoke in the past month	I don't smoke tobacco		No												I have never tried smokless toba	I have never used Shisha		Yes	No	No
44	2012-06-30	Addis Ababa	Goverment	17	Female	Orthodox		Grade 10	City	Yes	No	No	No		No		0 days	I didn't smoke in the past month	I don't smoke tobacco		Yes	Very easy	No	No	Yes	No	No	No	No	No	No		I have never tried smokless toba	I have never used Shisha		Yes	Yes	Yes	16	No
75	2012-06-30	Addis Ababa	Goverment	15	Female	Orthodox		Grade 9	City	Yes	No	No	No		No		0 days	I didn't smoke in the past month	I don't smoke tobacco		No												I have never tried smokless toba	I have never used Shisha		Yes	Idon'tknow	No
26	2012-06-30	Addis Ababa	Goverment	16	Male	Muslim		Grade 10	City	Yes	No	No	No		No		0 days	I didn't smoke in the past month	I don't smoke tobacco		No												I have never tried smokless toba	I have never used Shisha		Yes	Idon'tknow	No
32	2012-06-30	Addis Ababa	Goverment	17	Female	Protestant		Grade 10	City	Yes	No	No	No		Yes	16	0 days	I didn't smoke in the past month	I don't smoke tobacco		Yes	Very difficult	No	No	Yes	No	No	No	No	No	No		I have never tried smokless toba	I have never used Shisha		I don't know	No	No
52	2012-06-30	Addis Ababa	Goverment	17	Female	Muslim		Grade 10	City	Yes	No	No	No		No		0 days	I didn't smoke in the past month	I don't smoke tobacco		Yes	Easy	No	No	Yes	No	No	No	No	No	No		I have never tried smokless toba	I have never used Shisha		I don't know	Yes	No
4	2012-06-30	Addis Ababa	Goverment	17	Female	Orthodox		Grade 10	City	Yes	No	No	No		No		0 days	I didn't smoke in the past month	I don't smoke tobacco		Yes	Very easy	No	No	Yes	No	No	No	No	No	No		I have never tried smokless toba	I have never used Shisha		Yes	Yes	Yes	16	No
70	2012-06-30	Addis Ababa	Goverment	15	Female	Muslim		Grade 9	City	Yes	No	No	No		No		0 days	I didn't smoke in the past month	I don't smoke tobacco		No												I have never tried smokless toba	I have never used Shisha		Yes	No	No
36	2012-06-30	Addis Ababa	Goverment	15	Male	Orthodox		Grade 10	City	Yes	Yes	No	No		No		0 days	I didn't smoke in the past month	I don't smoke tobacco		No												I have never tried smokless toba	I have never used Shisha		Yes	Idon'tknow	No
23	2012-06-30	Addis Ababa	Goverment	18	Female	Orthodox		Grade 10	City	Yes	No	No	No		Yes	14	6 to 9 days	One ciggarate perday	smoke ciggarette but I don't fee	More than 4 hours but less than	Yes	Difficult	No	No	Yes	No	No	No	No	No	No		I have never tried smokless toba	Regualarly twice a week, I use	6 months to one year	No	No	Yes	14	Yes	Yes	15	No		No		No		No
62	2012-06-30	Addis Ababa	Goverment	15	Female	Muslim		Grade 9	City	Yes	No	No	No		No		0 days	I didn't smoke in the past month	I don't smoke tobacco		No												I have never tried smokless toba	I have never used Shisha		Yes	Idon'tknow	No
76	2012-06-30	Addis Ababa	Goverment	16	Male	Orthodox		Grade 9	City	Yes	No	No	No		No		0 days	I didn't smoke in the past month	I don't smoke tobacco		Yes	Easy	No	No	Yes	No	No	No	No	No	No		I have never tried smokless toba	I have never used Shisha		Yes	Idon'tknow	No
83	2012-06-30	Addis Ababa	Goverment	16	Female	Orthodox		Grade 9	City	Yes	No	No	No		No		0 days	I didn't smoke in the past month	I don't smoke tobacco		No												I have never tried smokless toba	I have never used Shisha		I don't know	Idon'tknow	No
91	2012-06-30	Addis Ababa	Goverment	15	Female	Orthodox		Grade 9	City	Yes	No	No	No		No		0 days	I didn't smoke in the past month	I don't smoke tobacco		No												I have never tried smokless toba	I have never used Shisha		Yes	Idon'tknow	No
92	2012-06-30	Addis Ababa	Goverment	16	Female	Muslim		Grade 9	City	Yes	No	No	No		No		0 days	I didn't smoke in the past month	I don't smoke tobacco		No												I have never tried smokless toba	I have never used Shisha		Yes	Idon'tknow	No
20	2012-06-30	Addis Ababa	Goverment	15	Female	Muslim		Grade 10	City	Yes	No	No	No		No		0 days	I didn't smoke in the past month	I don't smoke tobacco		No												I have never tried smokless toba	I have never used Shisha		Yes	Idon'tknow	No
77	2012-06-30	Addis Ababa	Goverment	15	Male	Protestant		Grade 9	City	Yes	No	No	No		No		0 days	I didn't smoke in the past month	I don't smoke tobacco		No												I have never tried smokless toba	I have never used Shisha		Yes	Idon'tknow	No
15	2012-06-30	Addis Ababa	Goverment	17	Male	Muslim		Grade 10	City	Yes	No	No	No		No		0 days	I didn't smoke in the past month	I don't smoke tobacco		Yes	Very difficult	No	No	Yes	No	No	No	No	No	No		I have never tried smokless toba	I have never used Shisha		Yes	Yes	No
88	2012-06-30	Addis Ababa	Goverment	16	Male	Muslim		Grade 9	City	Yes	No	No	No		No		0 days	I didn't smoke in the past month	I don't smoke tobacco		No												I have never tried smokless toba	I have never used Shisha		Yes	Idon'tknow	Yes	99	Missing
27	2012-06-30	Addis Ababa	Goverment	17	Male	Orthodox		Grade 10	City	Yes	No	No	No		No		0 days	I didn't smoke in the past month	I don't smoke tobacco		No												I have never tried smokless toba	I have never used Shisha		Yes	Yes	Yes	15	Yes			No		No		No		Yes
81	2012-06-30	Addis Ababa	Goverment	17	Male	Muslim		Grade 9	City	Yes	No	No	No		Yes	15	0 days	I didn't smoke in the past month	I don't smoke tobacco		Yes	Easy	No	No	Yes	Yes	No	No	Yes	No	No		I have tried smokless tobacco 1	I have used shisha previousely	<6 months	Yes	Yes	No
8	2012-06-30	Addis Ababa	Goverment	16	Female	Muslim		Grade 10	City	Yes	No	No	No		No		0 days	I didn't smoke in the past month	I don't smoke tobacco		No												I have never tried smokless toba	I have never used Shisha		Yes	Idon'tknow	No
28	2012-06-30	Addis Ababa	Goverment	18	Male	Muslim		Grade 10	City	Yes	No	No	No		No		0 days	I didn't smoke in the past month	I don't smoke tobacco		Yes	Very easy	No	No	Yes	No	No	No	No	No	No		I have never tried smokless toba	I have never used Shisha		Yes	Yes	Missing	15	Yes	No		No		No		No		Yes
85	2012-06-30	Addis Ababa	Goverment	15	Female	Muslim		Grade 9	City	Yes	No	No	No		No		0 days	I didn't smoke in the past month	I don't smoke tobacco		Yes	Very difficult	No	No	Yes	Yes	No	No	No	No	No		I have never tried smokless toba	I have never used Shisha		Yes	Idon'tknow	No
35	2012-06-30	Addis Ababa	Goverment	17	Female	Muslim		Grade 10	City	Yes	No	No	No		No		0 days	I didn't smoke in the past month	I don't smoke tobacco		Yes	Very easy	No	No	Yes	No	No	No	No	No	No		I have never tried smokless toba	I have never used Shisha		I don't know	Idon'tknow	Yes	17	No
16	2012-06-30	Addis Ababa	Goverment	16	Female	Muslim		Grade 10	City	Yes	No	No	No		No		0 days	I didn't smoke in the past month	I don't smoke tobacco		No												I have never tried smokless toba	I have never used Shisha		Yes	Yes	No
50	2012-06-30	Addis Ababa	Goverment	16	Female	Muslim		Grade 10	City	Yes	No	No	No		No		0 days	I didn't smoke in the past month	I don't smoke tobacco		No												I have never tried smokless toba	I have never used Shisha		Yes	Idon'tknow	No
31	2012-06-30	Addis Ababa	Goverment	16	Female	Orthodox		Grade 10	City	Yes	No	No	No		Yes	5	0 days	I didn't smoke in the past month	I don't smoke tobacco		No												I have never tried smokless toba	I have never used Shisha		Yes	Yes	Yes	16	Yes	No		Yes	1	No		No		Yes
45	2012-06-30	Addis Ababa	Goverment	17	Female	Orthodox		Grade 10	City	Yes	No	No	No		No		0 days	I didn't smoke in the past month	I don't smoke tobacco		No												I have never tried smokless toba	I have never used Shisha		Yes	Yes	Yes	16	No
48	2012-06-30	Addis Ababa	Goverment	17	Female	Orthodox		Grade 10	City	Yes	No	No	No		No		0 days	I didn't smoke in the past month	I don't smoke tobacco		Yes	Difficult	No	No	Yes	No	No	No	No	No	No		I have never tried smokless toba	I have never used Shisha		Yes	Yes	Yes	15	No
43	2012-06-30	Addis Ababa	Goverment	16	Female	Muslim		Grade 10	City	Yes	No	No	No		No		0 days	I didn't smoke in the past month	I don't smoke tobacco		Yes	Very difficult	No	No	Yes	No	No	No	No	No	No		I have never tried smokless toba	I have never used Shisha		Yes	Idon'tknow	No
78	2012-06-30	Addis Ababa	Goverment	15	Female	Orthodox		Grade 9	City	Yes	No	No	No		No		0 days	I didn't smoke in the past month	I don't smoke tobacco		No												I have never tried smokless toba	I have never used Shisha		Yes	Idon'tknow	No
63	2012-06-30	Addis Ababa	Goverment	16	Female	Protestant		Grade 9	City	Yes	No	No	No		No		0 days	I didn't smoke in the past month	I don't smoke tobacco		No												I have never tried smokless toba	I have never used Shisha		Yes	Idon'tknow	No
29	2012-06-30	Addis Ababa	Goverment	16	Female	Muslim		Grade 10	City	Yes	No	No	No		No		0 days	I didn't smoke in the past month	I don't smoke tobacco		No												I have never tried smokless toba	I have never used Shisha		Yes	Idon'tknow	No
59	2012-06-30	Addis Ababa	Goverment	18	Male	Protestant		Grade 9	City	Yes	No	No	No		No		0 days	I didn't smoke in the past month	I don't smoke tobacco		Yes	Very easy	No	No	Yes	Yes	Yes	No	No	No	No		I have never tried smokless toba	I have never used Shisha		Yes	Yes	No
41	2012-06-30	Addis Ababa	Goverment	17	Female	Muslim		Grade 10	City	Yes	No	No	No		No		0 days	I didn't smoke in the past month	I don't smoke tobacco		No												I have never tried smokless toba	I have never used Shisha		Yes	Idon'tknow	No
42	2012-06-30	Addis Ababa	Goverment	17	Male	Orthodox		Grade 10	City	Yes	No	No	No		No		0 days	I didn't smoke in the past month	I don't smoke tobacco		No												I have never tried smokless toba	I have never used Shisha		I don't know	Idon'tknow	No
71	2012-06-30	Addis Ababa	Goverment	17	Female	Orthodox		Grade 9	City	Yes	No	No	No		No		0 days	I didn't smoke in the past month	I don't smoke tobacco		Yes	Very difficult	No	No	Yes	No	No	No	No	No	No		I have never tried smokless toba	I have never used Shisha		Yes	Yes	Yes	17	No
12	2012-06-30	Addis Ababa	Goverment	15	Male	Muslim		Grade 10	City	Yes	No	No	No		No		0 days	I didn't smoke in the past month	I don't smoke tobacco		Yes	Very difficult	No	No	Yes	Yes	No	No	No	No	No		Missing	I have never used Shisha		Yes	Idon'tknow	Yes	14	Yes	No		No		No		No		Yes
19	2012-06-30	Addis Ababa	Goverment	17	Male	Muslim		Grade 10	City	Yes	No	No	No		No		0 days	I didn't smoke in the past month	Missing		Yes	Missing	No	No	Yes	No	No	No	No	No	No		I have never tried smokless toba	I have never used Shisha		Yes	Yes	No
89	2012-06-30	Addis Ababa	Goverment	13	Male	Orthodox		Grade 9	City	Yes	No	No	No		No		0 days	I didn't smoke in the past month	I don't smoke tobacco		Yes	Difficult	No	No	Yes	No	No	No	No	No	No		I have never tried smokless toba	I have never used Shisha		Yes	Yes	Yes	10	Yes	Yes	10	No		No		No		No
25	2012-06-30	Addis Ababa	Goverment	17	Female	Orthodox		Grade 10	City	Yes	No	No	No		Yes	17	1 or 2 days	Less than one ciggarate	smoke ciggarette but I don't fee	After I smoked, I don't have a	Yes	Difficult	No	No	Yes	No	No	No	No	No	No		I have tried smokless tobacco 1	I have never used Shisha		Yes	Yes	Yes	17	Yes	Yes	6	No		No		No		No
2	2012-06-30	Addis Ababa	Goverment	16	Female	Orthodox		Grade 10	City	Yes	No	No	No		No		0 days	I didn't smoke in the past month	I don't smoke tobacco		No												I have never tried smokless toba	I have never used Shisha		Yes	Idon'tknow	Yes	16	No
86	2012-06-30	Addis Ababa	Goverment	17	Female	Protestant		Grade 9	City	Yes	No	No	No		No		0 days	I didn't smoke in the past month	I don't smoke tobacco		No												I have never tried smokless toba	I have never used Shisha		Yes	Idon'tknow	No
53	2012-06-30	Addis Ababa	Goverment	16	Female	Muslim		Grade 10	City	Yes	No	No	No		No		0 days	I didn't smoke in the past month	I don't smoke tobacco		No												I have never tried smokless toba	I have never used Shisha		I don't know	Idon'tknow	Yes	18	No
11	2012-06-30	Addis Ababa	Goverment	17	Male	Muslim		Grade 10	City	Yes	No	Yes	No		No		0 days	I didn't smoke in the past month	I don't smoke tobacco		No												I have never tried smokless toba	I have never used Shisha		Yes	No	No
69	2012-06-30	Addis Ababa	Goverment	16	Male	Orthodox		Grade 9	City	Yes	No	No	No		No		0 days	I didn't smoke in the past month	I don't smoke tobacco		Yes	Very easy	No	No	Yes	No	No	No	No	No	No		I have never tried smokless toba	I have never used Shisha		Yes	Idon'tknow	Yes	14	No
49	2012-06-30	Addis Ababa	Goverment	15	Male	Orthodox		Grade 10	City	Yes	No	No	No		No		0 days	I didn't smoke in the past month	I don't smoke tobacco		Yes	Very easy	No	No	Yes	No	No	No	No	No	No		I have never tried smokless toba	I have never used Shisha		Yes	Yes	No
90	2012-06-30	Addis Ababa	Goverment	15	Male	Muslim		Grade 9	City	Yes	No	No	No		No		0 days	I didn't smoke in the past month	I don't smoke tobacco		No												I have never tried smokless toba	I have never used Shisha		Yes	Yes	No
84	2012-06-30	Addis Ababa	Goverment	17	Female	Orthodox		Grade 9	City	Yes	No	No	No		Yes	16	3 to 5 daya	One ciggarate perday	smoke ciggarette but I don't fee	After I smoked, I don't have a	Yes	Easy	No	No	Yes	Yes	Yes	Yes	No	No	Yes		I have tried smokless tobacco bu	I have never used Shisha		No	Idon'tknow	Yes	14	Yes	Yes	15	No		Yes	2	Yes	3	No
54	2012-06-30	Addis Ababa	Goverment	17	Female	Orthodox		Grade 10	City	Yes	No	No	No		No		0 days	I didn't smoke in the past month	I don't smoke tobacco		No												Missing	I have never used Shisha		I don't know	Yes	Yes	16	Yes	Yes	8	No		No		No		No
68	2012-06-30	Addis Ababa	Goverment	16	Female	Orthodox		Grade 9	City	Yes	No	No	No		No		0 days	I didn't smoke in the past month	I don't smoke tobacco		Yes	Very difficult	No	No	Yes	No	No	No	No	No	No		I have never tried smokless toba	I have never used Shisha		Yes	Idon'tknow	No
18	2012-06-30	Addis Ababa	Goverment	17	Female	Protestant		Grade 10	City	Yes	No	No	No		No		0 days	I didn't smoke in the past month	I don't smoke tobacco		No												I have tried smokless tobacco 1	I have never used Shisha		Yes	Yes	No
79	2012-06-30	Addis Ababa	Goverment	16	Male	Orthodox		Grade 9	City	Yes	No	No	No		No		0 days	I didn't smoke in the past month	I don't smoke tobacco		Yes	Difficult	No	No	Yes	No	No	No	No	No	No		I have never tried smokless toba	I have never used Shisha		I don't know	No	Yes	16	No
37	2012-06-30	Addis Ababa	Goverment	17	Female	Muslim		Grade 10	City	Yes	No	No	No		No		0 days	I didn't smoke in the past month	I don't smoke tobacco		Yes	Easy	No	No	Yes	Yes	No	No	No	No	No		I have never tried smokless toba	I have never used Shisha		Yes	Yes	Yes	16	Yes	Yes	8	Yes	3	No		Yes	3	Yes
58	2012-06-30	Addis Ababa	Goverment	15	Male	Orthodox		Grade 9	City	Yes	No	No	No		No		0 days	I didn't smoke in the past month	I don't smoke tobacco		Yes	Difficult	No	No	Yes	No	No	No	No	No	No		I have never tried smokless toba	I have never used Shisha		Yes	Idon'tknow	Yes	14	Yes	No		No		No		No		Yes
55	2012-06-30	Addis Ababa	Goverment	17	Female	Protestant		Grade 10	City	Yes	No	No	No		No		0 days	I didn't smoke in the past month	I don't smoke tobacco		No												I have never tried smokless toba	I have never used Shisha		Yes	Idon'tknow	No
6	2012-06-30	Addis Ababa	Goverment	17	Female	Orthodox		Grade 10	City	No	Yes	No	No		No		0 days	I didn't smoke in the past month	I don't smoke tobacco		No												I have never tried smokless toba	I have never used Shisha		Yes	Idon'tknow	Yes	99	No
39	2012-06-30	Addis Ababa	Goverment	17	Female	Muslim		Grade 10	City	Yes	No	No	No		No		0 days	I didn't smoke in the past month	I don't smoke tobacco		No												I have never tried smokless toba	I have never used Shisha		Yes	Yes	No
87	2012-06-30	Addis Ababa	Goverment	16	Female	Orthodox		Grade 9	City	Yes	No	No	No		No		0 days	I didn't smoke in the past month	I don't smoke tobacco		Yes	Easy	No	No	Yes	No	No	No	No	No	No		I have never tried smokless toba	I have never used Shisha		Yes	Yes	Yes	15	Yes	No		Yes	3	No		No		Yes
61	2012-06-30	Addis Ababa	Goverment	16	Female	Orthodox		Grade 9	City	Yes	No	No	No		No		0 days	I didn't smoke in the past month	I don't smoke tobacco		Yes	Easy	No	No	Yes	No	No	No	No	No	No		I have never tried smokless toba	I have never used Shisha		No	Yes	Yes	15	Yes	Yes	3	Yes	2	No		No		Yes
13	2012-06-30	Addis Ababa	Goverment	17	Male	Orthodox		Grade 10	City	Yes	No	No	No		No		0 days	I didn't smoke in the past month	I don't smoke tobacco		No												I have never tried smokless toba	I have never used Shisha		Yes	Yes	No
40	2012-06-30	Addis Ababa	Goverment	18	Female	Orthodox		Grade 10	City	Yes	No	No	No		No		0 days	I didn't smoke in the past month	I don't smoke tobacco		No												I have never tried smokless toba	I have never used Shisha		Yes	Idon'tknow	Yes	99	Missing
56	2012-06-30	Addis Ababa	Goverment	17	Male	Orthodox		Grade 9	City	No	No	Yes	No		No		0 days	I didn't smoke in the past month	I don't smoke tobacco		No												I have never tried smokless toba	I have never used Shisha		Yes	Yes	Yes	17	Yes	Yes		No		No		No		No
242	2012-07-04	Addis Ababa	Goverment	18	Male	Orthodox		Grade 9	City	Yes	No	Yes	No		Yes	16	1 or 2 days	I didn't smoke in the past month	smoke ciggarette but I don't fee	After I smoked, I don't have a	Yes	Difficult	No	No	No	Yes	Yes	No	No	No	No		I have tried smokless tobacco 1	I have never used Shisha		No	No	Yes	13	Yes	Yes	8	Yes	2	Yes	1	Yes	2	Yes
279	2012-07-04	Addis Ababa	Goverment	16	Female	Orthodox		Grade 10	Rural	No	Yes	No	No		No		0 days	I didn't smoke in the past month	I don't smoke tobacco		No												I have never tried smokless toba	I have never used Shisha		Yes	Idon'tknow	Yes	15	No
314	2012-07-04	Addis Ababa	Goverment	16	Female	Orthodox		Grade 10	City	Yes	No	No	No		No		0 days	I didn't smoke in the past month	I don't smoke tobacco		Yes	Difficult	No	No	Yes	No	No	No	No	No	No		I have never tried smokless toba	I have never used Shisha		Yes	Yes	Yes	14	No
263	2012-07-04	Addis Ababa	Goverment	18	Male	Orthodox		Grade 9	Rural	No	No	Yes	No		No		0 days	I didn't smoke in the past month	I don't smoke tobacco		Yes	Very difficult	No	No	Yes	No	No	No	No	No	No		I have never tried smokless toba	I have never used Shisha		Yes	Yes	No
228	2012-07-04	Addis Ababa	Goverment	15	Female	Orthodox		Grade 9	Rural	Yes	No	No	No		No		0 days	I didn't smoke in the past month	I don't smoke tobacco		No												I have never tried smokless toba	I have never used Shisha		Yes	Idon'tknow	No
254	2012-07-04	Addis Ababa	Goverment	15	Female	Orthodox		Grade 9	City	Yes	No	No	No		No		0 days	I didn't smoke in the past month	I don't smoke tobacco		No												I have never tried smokless toba	I have never used Shisha		Yes	Yes	No
312	2012-07-04	Addis Ababa	Goverment	16	Female	Orthodox		Grade 10	City	Yes	No	No	No		No		0 days	I didn't smoke in the past month	I don't smoke tobacco		No												I have never tried smokless toba	I have never used Shisha		Yes	Idon'tknow	Yes	15	No
281	2012-07-04	Addis Ababa	Goverment	17	Male	Orthodox		Grade 10	City	Yes	No	No	No		No		0 days	I didn't smoke in the past month	I don't smoke tobacco		Yes	Very easy	No	No	Yes	No	No	No	No	No	No		I have never tried smokless toba	I have never used Shisha		Yes	Yes	No
309	2012-07-04	Addis Ababa	Goverment	15	Female	Orthodox		Grade 10	City	Yes	No	No	No		No		0 days	I didn't smoke in the past month	I don't smoke tobacco		No												I have never tried smokless toba	I have never used Shisha		Yes	Idon'tknow	No
252	2012-07-04	Addis Ababa	Goverment	16	Female	Orthodox		Grade 9	City	No	Yes	No	No		No		0 days	I didn't smoke in the past month	I don't smoke tobacco		Yes	Very difficult	No	No	Yes	No	No	No	No	No	No		I have never tried smokless toba	I have never used Shisha		Yes	Yes	No
303	2012-07-04	Addis Ababa	Goverment	17	Female	Orthodox		Grade 10	Rural	No	Yes	No	No		No		0 days	I didn't smoke in the past month	I don't smoke tobacco		No												I have never tried smokless toba	I have never used Shisha		Yes	Yes	No
240	2012-07-04	Addis Ababa	Goverment	15	Male	Protestant		Grade 9	City	Yes	No	No	No		No		0 days	I didn't smoke in the past month	I don't smoke tobacco		Yes	Very difficult	No	No	Yes	No	No	No	No	No	No		I have never tried smokless toba	I have never used Shisha		Yes	No	No
225	2012-07-04	Addis Ababa	Goverment	16	Male	Orthodox		Grade 9	City	Yes	No	No	No		No		0 days	I didn't smoke in the past month	I don't smoke tobacco		Yes	Very easy	No	No	Yes	No	No	No	No	No	No		I have never tried smokless toba	I have never used Shisha		Yes	Idon'tknow	No
269	2012-07-04	Addis Ababa	Goverment	16	Female	Orthodox		Grade 10	City	Yes	No	No	No		No		0 days	I didn't smoke in the past month	I don't smoke tobacco		No												I have never tried smokless toba	I have never used Shisha		Yes	Idon'tknow	No
313	2012-07-04	Addis Ababa	Goverment	16	Female	Orthodox		Grade 10	City	Yes	No	No	No		No		0 days	I didn't smoke in the past month	I don't smoke tobacco		Yes	Easy	No	No	Yes	No	No	No	No	No	No		I have never tried smokless toba	I have never used Shisha		Yes	Yes	Yes	14	No
297	2012-07-04	Addis Ababa	Goverment	17	Male	Orthodox		Grade 10	City	Yes	No	No	No		No		0 days	I didn't smoke in the past month	I don't smoke tobacco		Yes	Very difficult	No	No	Yes	No	No	No	No	No	No		I have never tried smokless toba	I have never used Shisha		Yes	Idon'tknow	No
311	2012-07-04	Addis Ababa	Goverment	17	Female	Orthodox		Grade 10	City	Yes	No	No	No		No		0 days	I didn't smoke in the past month	I don't smoke tobacco		No												I have never tried smokless toba	I have never used Shisha		Yes	No	Yes	15	No
232	2012-07-04	Addis Ababa	Goverment	15	Female	Orthodox		Grade 9	City	Yes	No	No	No		No		0 days	I didn't smoke in the past month	I don't smoke tobacco		No												I have never tried smokless toba	I have never used Shisha		Yes	Yes	Yes	99	No
298	2012-07-04	Addis Ababa	Goverment	17	Male	Orthodox		Grade 10	City	Yes	No	No	No		No		0 days	I didn't smoke in the past month	I don't smoke tobacco		Yes	Very difficult	No	No	Yes	No	No	No	No	No	No		I have never tried smokless toba	I have never used Shisha		Yes	Yes	Yes	15	Yes	No		Yes	17	No		No		No
307	2012-07-04	Addis Ababa	Goverment	17	Male	Orthodox		Grade 10	City	Yes	No	No	No		No		0 days	I didn't smoke in the past month	I don't smoke tobacco		No												I have never tried smokless toba	I have never used Shisha		Yes	Idon'tknow	No
255	2012-07-04	Addis Ababa	Goverment	15	Female	Orthodox		Grade 9	City	Yes	No	No	No		No		0 days	I didn't smoke in the past month	I don't smoke tobacco		Yes	Difficult	No	No	Yes	No	No	No	No	No	No		I have never tried smokless toba	I have never used Shisha		Yes	Yes	No
275	2012-07-04	Addis Ababa	Goverment	17	Male	Orthodox		Grade 10	City	Yes	No	No	No		Yes	17	3 to 5 daya	I didn't smoke in the past month	smoke tobacco sometimes or feel	4 or more days	Yes	Very easy	No	No	Yes	Yes	No	No	No	No	No		I have never tried smokless toba	Regularly once in a week,I use	More than one year	Yes	No	Yes	16	Yes	Yes	8	No		No		No		No
286	2012-07-04	Addis Ababa	Goverment	16	Female	Orthodox		Grade 10	City	Yes	No	No	No		No		0 days	I didn't smoke in the past month	I don't smoke tobacco		No												I have never tried smokless toba	I have never used Shisha		Yes	Idon'tknow	No
291	2012-07-04	Addis Ababa	Goverment	16	Male	Orthodox		Grade 10	City	Yes	No	No	No		No		0 days	I didn't smoke in the past month	I don't smoke tobacco		Yes	Very difficult	No	No	Yes	No	No	No	No	No	No		I have never tried smokless toba	I have never used Shisha		Yes	Idon'tknow	Yes	15	No
258	2012-07-04	Addis Ababa	Goverment	16	Female	Orthodox		Grade 9	Rural	No	Yes	No	No		No		0 days	I didn't smoke in the past month	I don't smoke tobacco		No												I have never tried smokless toba	I have never used Shisha		Yes	Idon'tknow	No
315	2012-07-04	Addis Ababa	Goverment	16	Female	Orthodox		Grade 10	City	No	Yes	No	No		No		0 days	I didn't smoke in the past month	I don't smoke tobacco		Yes	Difficult	No	No	Yes	No	No	No	No	No	No		I have never tried smokless toba	I have never used Shisha		Yes	No	No
262	2012-07-04	Addis Ababa	Goverment	15	Female	Protestant		Grade 9	City	Yes	No	No	No		No		0 days	I didn't smoke in the past month	I don't smoke tobacco		No												I have never tried smokless toba	I have never used Shisha		Yes	Yes	Yes	12	No
226	2012-07-04	Addis Ababa	Goverment	16	Male	Orthodox		Grade 9	City	Yes	No	Yes	No		Yes	13	0 days	I didn't smoke in the past month	smoke tobacco sometimes or feel	2-4 hours	Yes	Very easy	No	No	No	Yes	No	No	No	No	No		I have tried smokless tobacco 1	I have never used Shisha		No	No	Yes	13		Yes	24	No		Yes	1	Yes	2	Yes
296	2012-07-04	Addis Ababa	Goverment	17	Male	Other	johova witness	Grade 10	City	Yes	Yes	No	No		No		0 days	I didn't smoke in the past month	I don't smoke tobacco		No												I have never tried smokless toba	I have never used Shisha		Yes	Idon'tknow	No
224	2012-07-04	Addis Ababa	Goverment	16	Male	Orthodox		Grade 9	City	Yes	No	No	No		No		0 days	I didn't smoke in the past month	I don't smoke tobacco		No												I have never tried smokless toba	I have never used Shisha		I don't know	Yes	No
268	2012-07-04	Addis Ababa	Goverment	19	Female	Orthodox		Grade 10	City	No	Yes	No	No		No		0 days	I didn't smoke in the past month	I don't smoke tobacco		No												I have never tried smokless toba	I have never used Shisha		Yes	Idon'tknow	No
295	2012-07-04	Addis Ababa	Goverment	16	Female	Orthodox		Grade 10	City	Yes	No	No	No		No		0 days	I didn't smoke in the past month	I don't smoke tobacco		No												I have never tried smokless toba	I have never used Shisha		Yes	Idon'tknow	No
247	2012-07-04	Addis Ababa	Goverment	15	Female	Orthodox		Grade 9	City	Yes	No	No	No		No		0 days	I didn't smoke in the past month	I don't smoke tobacco		No												I have never tried smokless toba	I have never used Shisha		Yes	Idon'tknow	No
266	2012-07-04	Addis Ababa	Goverment	16	Female	Orthodox		Grade 10	City	Yes	No	No	No		No		0 days	I didn't smoke in the past month	I don't smoke tobacco		No												I have tried smokless tobacco bu	I have never used Shisha		Yes	No	Yes	15	No
251	2012-07-04	Addis Ababa	Goverment	15	Female	Orthodox		Grade 9	City	Yes	No	No	No		No		0 days	I didn't smoke in the past month	I don't smoke tobacco		Yes	Very difficult	No	No	Yes	No	No	No	No	No	No		I have never tried smokless toba	I have never used Shisha		Yes	No	Yes	13	No
305	2012-07-04	Addis Ababa	Goverment	17	Male	Orthodox		Grade 10	City	Yes	No	No	No		No		0 days	I didn't smoke in the past month	I don't smoke tobacco		Yes	Very difficult	No	No	Yes	No	No	No	No	No	No		I have never tried smokless toba	I have never used Shisha		Yes	Idon'tknow	Yes	16	No
270	2012-07-04	Addis Ababa	Goverment	22	Male	Orthodox		Grade 10	City	Yes	No	No	No		No		0 days	I didn't smoke in the past month	I don't smoke tobacco		No												I have never tried smokless toba	I have never used Shisha		Yes	Idon'tknow	No
283	2012-07-04	Addis Ababa	Goverment	17	Female	Orthodox		Grade 10	City	Yes	No	No	No		No		0 days	I didn't smoke in the past month	I don't smoke tobacco		No												I have never tried smokless toba	I have never used Shisha		Yes	Idon'tknow	Yes	15	No
273	2012-07-04	Addis Ababa	Goverment	17	Male	Protestant		Grade 10	City	Yes	Yes	No	No		Yes	16	3 to 5 daya	Less than one ciggarate	smoke tobacco sometimes or feel	4 or more days	Yes	Very easy	No	No	Yes	No	No	No	No	No	No		I have never tried smokless toba	I have never used Shisha		I don't know	Idon'tknow	No
276	2012-07-04	Addis Ababa	Goverment	18	Male	Orthodox		Grade 10	City	Yes	No	No	No		Yes	17	3 to 5 daya	Less than one ciggarate	smoke tobacco sometimes or feel	1-3 days	Yes	Easy	No	Yes	No	Yes	Yes	No	No	No	No		I have never tried smokless toba	Regualarly twice a week, I use	6 months to one year	I don't know	Idon'tknow	Yes	10	Yes	Yes	21	No		No		No		No
253	2012-07-04	Addis Ababa	Goverment	15	Female	Orthodox		Grade 9	City	No	Yes	No	No		No		0 days	I didn't smoke in the past month	I don't smoke tobacco		No												I have never tried smokless toba	I have never used Shisha		Yes	Yes	No
308	2012-07-04	Addis Ababa	Goverment	16	Female	Orthodox		Grade 10	City	Yes	No	No	No		No		0 days	I didn't smoke in the past month	I don't smoke tobacco		No												I have never tried smokless toba	I have never used Shisha		Yes	Idon'tknow	Yes	14	No
267	2012-07-04	Addis Ababa	Goverment	16	Female	Muslim		Grade 10	City	Yes	No	No	No		No		0 days	I didn't smoke in the past month	I don't smoke tobacco		Yes	Very difficult	No	No	Yes	No	No	No	No	No	No		I have never tried smokless toba	I have never used Shisha		Yes	Yes	No
231	2012-07-04	Addis Ababa	Goverment	15	Male	Orthodox		Grade 9	City	Yes	No	No	No		No		0 days	I didn't smoke in the past month	I don't smoke tobacco		No												I have never tried smokless toba	I have never used Shisha		Yes	Yes	No
280	2012-07-04	Addis Ababa	Goverment	17	Male	Orthodox		Grade 10	City	Yes	No	No	No		No		0 days	I didn't smoke in the past month	I don't smoke tobacco		No												I have never tried smokless toba	I have never used Shisha		I don't know	Idon'tknow	No
284	2012-07-04	Addis Ababa	Goverment	17	Female	Orthodox		Grade 10	City	Yes	No	No	No		No		0 days	I didn't smoke in the past month	I don't smoke tobacco		No												I have never tried smokless toba	I have never used Shisha		Yes	Idon'tknow	No
227	2012-07-04	Addis Ababa	Goverment	15	Male	Orthodox		Grade 9	City	Yes	No	No	No		No		0 days	I didn't smoke in the past month	I don't smoke tobacco		Yes	Very difficult	No	No	Yes	No	No	No	No	No	No		I have never tried smokless toba	I have never used Shisha		I don't know	Idon'tknow	No
278	2012-07-04	Addis Ababa	Goverment	18	Male	Orthodox		Grade 10	City	Yes	No	No	No		No		0 days	I didn't smoke in the past month	I don't smoke tobacco		Yes	Very difficult	No	No	Yes	No	No	No	No	No	No		I have never tried smokless toba	I have never used Shisha		Yes	Idon'tknow	Yes	17	No
272	2012-07-04	Addis Ababa	Goverment	16	Female	Orthodox		Grade 10	City	No	Yes	No	No		No		0 days	I didn't smoke in the past month	I don't smoke tobacco		No												I have never tried smokless toba	I have never used Shisha		Yes	Idon'tknow	No
292	2012-07-04	Addis Ababa	Goverment	19	Male	Orthodox		Grade 10	City	Yes	No	Yes	No		No		0 days	I didn't smoke in the past month	I don't smoke tobacco		Yes	Very difficult	No	No	Yes	No	Yes	No	No	No	No		I have never tried smokless toba	I have never used Shisha		Yes	Idon'tknow	Yes	18	No
239	2012-07-04	Addis Ababa	Goverment	18	Female	Orthodox		Grade 9	City	Yes	No	No	No		No		0 days	I didn't smoke in the past month	I don't smoke tobacco		Yes	Very difficult	No	No	No	Yes	No	No	No	No	No		I have never tried smokless toba	I have never used Shisha		I don't know	Yes	No
271	2012-07-04	Addis Ababa	Goverment	16	Female	Orthodox		Grade 10	City	Yes	No	No	No		No		0 days	I didn't smoke in the past month	I don't smoke tobacco		No												I have never tried smokless toba	I have never used Shisha		Yes	Idon'tknow	No
233	2012-07-04	Addis Ababa	Goverment	15	Male	Protestant		Grade 9	City	Yes	No	No	No		No		0 days	I didn't smoke in the past month	I don't smoke tobacco		No												I have never tried smokless toba	I have never used Shisha		Yes	Yes	Yes	10	No
260	2012-07-04	Addis Ababa	Goverment	17	Male	Orthodox		Grade 9	City	Yes	No	No	No		No		0 days	I didn't smoke in the past month	I don't smoke tobacco		No												I have never tried smokless toba	I have never used Shisha		I don't know	Idon'tknow	No
293	2012-07-04	Addis Ababa	Goverment	16	Male	Orthodox		Grade 10	City	Yes	No	No	No		No		0 days	I didn't smoke in the past month	I don't smoke tobacco		Yes	Very easy	No	No	Yes	No	No	No	No	No	No		I have never tried smokless toba	I have never used Shisha		Yes	Yes	No
230	2012-07-04	Addis Ababa	Goverment	16	Female	Orthodox		Grade 9	City	Yes	No	No	No		No		0 days	I didn't smoke in the past month	I don't smoke tobacco		Yes	Easy	No	No	Yes	Yes	No	No	No	No	No		I have never tried smokless toba	I have never used Shisha		Yes	Idon'tknow	Yes	13	Yes	Yes	2	Yes	7	No		No		Yes
244	2012-07-04	Addis Ababa	Goverment	15	Female	Orthodox		Grade 9	City	Yes	No	No	No		No		0 days	I didn't smoke in the past month	I don't smoke tobacco		No												I have never tried smokless toba	I have never used Shisha		Yes	Idon'tknow	No
234	2012-07-04	Addis Ababa	Goverment	16	Female	Orthodox		Grade 9	City	Yes	No	No	No		No		0 days	I didn't smoke in the past month	I don't smoke tobacco		No												I have never tried smokless toba	I have never used Shisha		Yes	Idon'tknow	Yes	13	No
235	2012-07-04	Addis Ababa	Goverment	16	Female	Orthodox		Grade 9	City	Yes	No	No	No		No		0 days	I didn't smoke in the past month	I don't smoke tobacco		Yes	Very easy	No	No	Yes	No	No	No	No	No	No		I have never tried smokless toba	I have never used Shisha		Yes	No	Yes	15	Yes	Yes	3	Yes	1	Yes	1	No		Yes
310	2012-07-04	Addis Ababa	Goverment	16	Female	Orthodox		Grade 10	City	Yes	No	No	No		No		0 days	I didn't smoke in the past month	I don't smoke tobacco		Yes	Very difficult	No	No	Yes	No	No	No	No	No	No		I have never tried smokless toba	I have never used Shisha		Yes	Idon'tknow	Yes	14	No
238	2012-07-04	Addis Ababa	Goverment	15	Female	Orthodox		Grade 9	City	Yes	No	No	No		No		0 days	I didn't smoke in the past month	I don't smoke tobacco		Yes	Easy	No	No	Yes	Yes	No	No	No	No	No		I have never tried smokless toba	I have never used Shisha		Yes	Yes	No
285	2012-07-04	Addis Ababa	Goverment	17	Female	Protestant		Grade 10	City	Yes	No	No	No		No		0 days	I didn't smoke in the past month	I don't smoke tobacco		No												I have never tried smokless toba	I have never used Shisha		Yes	Yes	No
243	2012-07-04	Addis Ababa	Goverment	17	Male	Orthodox		Grade 9	City	No	No	Yes	No		No		0 days	I didn't smoke in the past month	I don't smoke tobacco		Yes	Difficult	No	No	Yes	Yes	Yes	No	No	No	No		I have tried smokless tobacco 1	Regularly once in a week,I use	6 months to one year	I don't know	No	Yes	15	Yes	Yes	6	Yes	8	Yes	1	Yes	4	Yes
245	2012-07-04	Addis Ababa	Goverment	16	Male	Orthodox		Grade 9	City	Yes	Yes	No	No		No		0 days	I didn't smoke in the past month	I don't smoke tobacco		Yes	Very difficult	No	No	Yes	No	No	No	No	No	No		I have never tried smokless toba	I have never used Shisha		Yes	Yes	No
229	2012-07-04	Addis Ababa	Goverment	17	Male	Orthodox		Grade 9	City	Yes	No	No	No		No		0 days	I didn't smoke in the past month	I don't smoke tobacco		Yes	Very difficult	No	No	Yes	No	No	No	No	No	No		I have never tried smokless toba	I have never used Shisha		Yes	Yes	Yes	14	No
237	2012-07-04	Addis Ababa	Goverment	15	Male	Orthodox		Grade 9	City	Yes	No	No	No		No		0 days	I didn't smoke in the past month	I don't smoke tobacco		Yes	Very difficult	No	No	Yes	No	No	No	No	No	No		I have never tried smokless toba	I have never used Shisha		Yes	Idon'tknow	Yes	12	No
248	2012-07-04	Addis Ababa	Goverment	16	Female	Orthodox		Grade 9	City	Yes	No	No	No		No		0 days	I didn't smoke in the past month	I don't smoke tobacco		No												I have never tried smokless toba	I have never used Shisha		Yes	Yes	No
249	2012-07-04	Addis Ababa	Goverment	16	Male	Protestant		Grade 9	City	Yes	No	No	No		No		0 days	I didn't smoke in the past month	I don't smoke tobacco		Yes	Difficult	No	No	Yes	No	No	No	No	No	No		I have never tried smokless toba	I have never used Shisha		Yes	Yes	No
302	2012-07-04	Addis Ababa	Goverment	16	Male	Orthodox		Grade 10	City	No	No	No	Yes		No		0 days	I didn't smoke in the past month	I don't smoke tobacco		Yes	Very difficult	No	No	Yes	No	No	No	No	No	No		I have never tried smokless toba	I have never used Shisha		Yes	Yes	No
241	2012-07-04	Addis Ababa	Goverment	15	Male	Muslim		Grade 9	City	Yes	No	No	No		No		0 days	I didn't smoke in the past month	I don't smoke tobacco		Yes	Very difficult	No	No	Yes	No	No	No	No	No	No		I have never tried smokless toba	I have never used Shisha		Yes	Yes	No
290	2012-07-04	Addis Ababa	Goverment	16	Male	Orthodox		Grade 10	City	Yes	No	No	No		No		0 days	I didn't smoke in the past month	I don't smoke tobacco		Yes	Easy	No	No	Yes	No	No	No	No	No	No		I have never tried smokless toba	I have never used Shisha		Yes	Idon'tknow	No
223	2012-07-04	Addis Ababa	Goverment	18	Male	Protestant		Grade 9	City	Yes	No	No	No		No		0 days	I didn't smoke in the past month	I don't smoke tobacco		No												I have never tried smokless toba	I have never used Shisha		No	Yes	Yes	16	Yes	No		No		No		No		Yes
265	2012-07-04	Addis Ababa	Goverment	17	Female	Orthodox		Grade 9	City	No	Yes	No	No		No		0 days	I didn't smoke in the past month	I don't smoke tobacco		No												I have never tried smokless toba	I have never used Shisha		Yes	Idon'tknow	No
277	2012-07-04	Addis Ababa	Goverment	17	Male	Orthodox		Grade 10	City	Yes	No	No	No		No		0 days	I didn't smoke in the past month	I don't smoke tobacco		Yes	Very easy	No	No	Yes	Yes	Yes	No	No	No	No		I have never tried smokless toba	I have never used Shisha		Yes	Idon'tknow	Yes	15	No
259	2012-07-04	Addis Ababa	Goverment	16	Female	Orthodox		Grade 9	Rural	Yes	No	No	No		No		0 days	I didn't smoke in the past month	I don't smoke tobacco		No												I have never tried smokless toba	I have never used Shisha		Yes	Idon'tknow	No
300	2012-07-04	Addis Ababa	Goverment	17	Male	Orthodox		Grade 10	City	Yes	No	No	No		Yes	16	0 days	I didn't smoke in the past month	smoke ciggarette but I don't fee	After I smoked, I don't have a	Yes	Easy	No	Yes	Yes	Yes	No	Yes	No	No	No		I have tried smokless tobacco bu	I have used shisha previousely	<6 months	Yes	No	Yes	10	Yes	Yes	8	No		Yes	2	Yes	3	Yes
282	2012-07-04	Addis Ababa	Goverment	17	Male	Protestant		Grade 10	City	Yes	Yes	No	No		Yes	15	1 or 2 days	Less than one ciggarate	smoke ciggarette but I don't fee	After I smoked, I don't have a	No												I have never tried smokless toba	I have never used Shisha		Yes	Idon'tknow	Yes	15	No
264	2012-07-04	Addis Ababa	Goverment	17	Female	Orthodox		Grade 9	City	Yes	No	No	No		No		0 days	I didn't smoke in the past month	I don't smoke tobacco		No												I have never tried smokless toba	I have never used Shisha		Yes	Idon'tknow	No
301	2012-07-04	Addis Ababa	Goverment	17	Female	Orthodox		Grade 10	City	Yes	No	No	No		No		0 days	I didn't smoke in the past month	I don't smoke tobacco		No												I have never tried smokless toba	I have never used Shisha		Yes	Idon'tknow	No
287	2012-07-04	Addis Ababa	Goverment	17	Female	Orthodox		Grade 10	City	Yes	No	No	No		No		0 days	I didn't smoke in the past month	I don't smoke tobacco		No												I have never tried smokless toba	I have never used Shisha		Yes	Idon'tknow	No
288	2012-07-04	Addis Ababa	Goverment	16	Female	Orthodox		Grade 10	City	No	Yes	No	No		No		0 days	I didn't smoke in the past month	I don't smoke tobacco		Yes	Very difficult	No	No	Yes	No	No	No	No	No	No		I have never tried smokless toba	I have never used Shisha		Yes	Idon'tknow	Yes	15	No
246	2012-07-04	Addis Ababa	Goverment	15	Female	Orthodox		Grade 9	City	Yes	No	No	No		No		0 days	I didn't smoke in the past month	I don't smoke tobacco		No												I have never tried smokless toba	I have never used Shisha		Yes	Idon'tknow	No
294	2012-07-04	Addis Ababa	Goverment	17	Female	Orthodox		Grade 10	City	Yes	No	No	No		No		0 days	I didn't smoke in the past month	I don't smoke tobacco		No												I have never tried smokless toba	I have never used Shisha		Yes	Idon'tknow	No
289	2012-07-04	Addis Ababa	Goverment	18	Male	Orthodox		Grade 10	City	Yes	No	No	No		Yes	17	0 days	I didn't smoke in the past month	smoke ciggarette but I don't fee	After I smoked, I don't have a	Yes	Very easy	No	No	Yes	No	No	No	No	No	No		I have never tried smokless toba	Regualarly twice a week, I use	<6 months	I don't know	Idon'tknow	Yes	15	Yes	Yes	48	No		No		No		No
274	2012-07-04	Addis Ababa	Goverment		Female	Protestant		Grade 10	City	Yes	No	No	No		No		0 days	I didn't smoke in the past month	I don't smoke tobacco		No												I have never tried smokless toba	I have never used Shisha		Yes	Idon'tknow	Yes	16	No
261	2012-07-04	Addis Ababa	Goverment	19	Male	Muslim		Grade 9	City	No	Yes	No	No		No		0 days	I didn't smoke in the past month	I don't smoke tobacco		Yes	Difficult	No	No	Yes	Yes	Yes	No	No	No	No		I have never tried smokless toba	I have never used Shisha		Yes	Idon'tknow	No
299	2012-07-04	Addis Ababa	Goverment	17	Male	Orthodox		Grade 10	City	Yes	No	No	No		Yes	16	0 days	I didn't smoke in the past month	smoke ciggarette but I don't fee	More than 4 hours but less than	Yes	Easy	No	No	Yes	Yes	No	No	No	No	No		I have tried smokless tobacco bu	I have used shisha previousely	<6 months	Yes	No	Yes	16	Yes	Yes	18	No		No		Yes	11	No
250	2012-07-04	Addis Ababa	Goverment	15	Female	Orthodox		Grade 9	City	Yes	No	No	No		No		0 days	I didn't smoke in the past month	I don't smoke tobacco		No												I have never tried smokless toba	I have never used Shisha		Yes	No	Yes	13	No
257	2012-07-04	Addis Ababa	Goverment	16	Male	Orthodox		Grade 9	City	Yes	No	No	No		No		0 days	I didn't smoke in the past month	I don't smoke tobacco		Yes	Very difficult	No	No	Yes	No	No	No	No	No	No		I have never tried smokless toba	I have never used Shisha		Yes	Yes	Yes	13	No
236	2012-07-04	Addis Ababa	Goverment	16	Female	Orthodox		Grade 9	City	Yes	No	No	No		No		0 days	I didn't smoke in the past month	I don't smoke tobacco		Yes	Very easy	No	No	Yes	No	No	No	No	No	No		I have never tried smokless toba	I have never used Shisha		Yes	No	Yes	15	Yes	Yes	2	Yes	4	No		No		Yes
304	2012-07-04	Addis Ababa	Goverment	16	Female	Orthodox		Grade 10	City	Yes	No	No	No		No		0 days	I didn't smoke in the past month	I don't smoke tobacco		No												I have never tried smokless toba	I have never used Shisha		Yes	Idon'tknow	No
306	2012-07-04	Addis Ababa	Goverment	17	Female	Orthodox		Grade 10	City	Yes	No	No	No		No		0 days	I didn't smoke in the past month	I don't smoke tobacco		No												I have never tried smokless toba	I have never used Shisha		Yes	No	Yes	15	Yes	Yes	3	No		No		No		Yes
256	2012-07-04	Addis Ababa	Goverment	16	Female	Orthodox		Grade 9	City	Yes	No	No	No		No		0 days	I didn't smoke in the past month	I don't smoke tobacco		No												I have never tried smokless toba	I have never used Shisha		Yes	No	No
367	2012-07-07	Addis Ababa	Private	16	Male	Orthodox		Grade 10	City	Yes	No	No	No		No		0 days	I didn't smoke in the past month	I don't smoke tobacco		Yes	Very difficult	No	No	Yes	No	No	No	No	No	No		I have never tried smokless toba	I have never used Shisha		Yes	Yes	Yes	7	No
368	2012-07-07	Addis Ababa	Private	18	Female	Muslim		Grade 10	City	Yes	No	No	No		No		0 days	I didn't smoke in the past month	I don't smoke tobacco		No												I have never tried smokless toba	I have never used Shisha		Yes	Idon'tknow	No
361	2020-07-07	Addis Ababa	Private	17	Female	Protestant		Grade 10	City	Yes	No	No	No		Yes	16	0 days	I didn't smoke in the past month	I don't smoke tobacco		Yes	Very difficult	No	No	Yes	No	No	No	No	No	No		I have never tried smokless toba	I have never used Shisha		No	Yes	Yes	15	Yes	No		Yes	3	No		No		No
322	2012-07-07	Addis Ababa	Private	16	Female	Orthodox		Grade 9	City	Yes	No	No	No		No		0 days	I didn't smoke in the past month	I don't smoke tobacco		No												I have never tried smokless toba	I have never used Shisha		Yes	Yes	No
373	2012-07-07	Addis Ababa	Private	16	Female	Muslim		Grade 10	City	Yes	No	No	No		No		0 days	I didn't smoke in the past month	I don't smoke tobacco		No												I have never tried smokless toba	I have never used Shisha		Yes	Yes	No
344	2012-07-07	Addis Ababa	Private	15	Female	Orthodox		Grade 9	City	Yes	No	No	No		No		0 days	I didn't smoke in the past month	I don't smoke tobacco		No												I have never tried smokless toba	I have never used Shisha		Yes	No	No
323	2012-07-07	Addis Ababa	Private	15	Female	Orthodox		Grade 9	City	Yes	No	No	No		No		0 days	I didn't smoke in the past month	I don't smoke tobacco		No												I have never tried smokless toba	I have never used Shisha		Yes	Idon'tknow	No
317	2012-07-07	Addis Ababa	Private	16	Female	Protestant		Grade 9	City	Yes	No	No	No		No		0 days	I didn't smoke in the past month	I don't smoke tobacco		No												I have never tried smokless toba	I have never used Shisha		I don't know	Idon'tknow	No
360	2012-07-07	Addis Ababa	Private	19	Male	Protestant		Grade 10	City	Yes	No	No	No		No		0 days	I didn't smoke in the past month	I don't smoke tobacco		No												I have never tried smokless toba	I have never used Shisha		Yes	Idon'tknow	No
318	2012-07-07	Addis Ababa	Private	15	Female	Orthodox		Grade 9	City	Yes	No	No	No		No		0 days	I didn't smoke in the past month	I don't smoke tobacco		Yes	Very difficult	No	No	Yes	No	No	No	No	No	No		I have never tried smokless toba	I have never used Shisha		Yes	Idon'tknow	Yes	15	No
347	2012-07-07	Addis Ababa	Private	14	Male	Orthodox		Grade 9	City	Yes	No	Yes	No		No		0 days	I didn't smoke in the past month	I don't smoke tobacco		Yes	Difficult	No	No	Yes	Yes	Yes	No	No	No	No		I have never tried smokless toba	I have never used Shisha		Yes	Idon'tknow	Yes	10	No
342	2012-07-07	Addis Ababa	Private	15	Male	Orthodox		Grade 9	City	Yes	No	No	No		No		0 days	I didn't smoke in the past month	I don't smoke tobacco		No												I have never tried smokless toba	I have never used Shisha		Yes	Idon'tknow	No
369	2012-07-07	Addis Ababa	Private	15	Female	Protestant		Grade 10	City	Yes	No	No	No		No		0 days	I didn't smoke in the past month	I don't smoke tobacco		No												I have never tried smokless toba	I have never used Shisha		Yes	No	No
386	2012-07-07	Addis Ababa	Private	16	Female	Orthodox		Grade 10	City	Yes	No	No	No		No		0 days	I didn't smoke in the past month	I don't smoke tobacco		No												I have never tried smokless toba	I have never used Shisha		Yes	Yes	No
370	2012-07-07	Addis Ababa	Private	15	Female	Muslim		Grade 10	City	Yes	No	No	No		No		0 days	I didn't smoke in the past month	I don't smoke tobacco		Yes	Very difficult	No	No	Yes	No	No	No	No	No	No		I have never tried smokless toba	I have never used Shisha		Yes	No	No
321	2012-07-07	Addis Ababa	Private	14	Female	Protestant		Grade 9	City	Yes	No	No	No		No		0 days	I didn't smoke in the past month	I don't smoke tobacco		No												I have never tried smokless toba	I have never used Shisha		Yes	Yes	No
331	2020-07-07	Addis Ababa	Private	16	Female	Orthodox		Grade 9	City	Yes	No	No	No		No		0 days	I didn't smoke in the past month	I don't smoke tobacco		No												I have never tried smokless toba	I have never used Shisha		Yes	Idon'tknow	No
362	2012-07-07	Addis Ababa	Private	16	Female	Orthodox		Grade 10	City	Yes	No	No	No		No		0 days	I didn't smoke in the past month	I don't smoke tobacco		No												I have never tried smokless toba	I have never used Shisha		I don't know	Idon'tknow	Yes	9	No
339	2012-07-07	Addis Ababa	Private	15	Male	Orthodox		Grade 9	City	Yes	No	No	No		No		0 days	I didn't smoke in the past month	I don't smoke tobacco		No												I have never tried smokless toba	I have never used Shisha		Yes	Yes	Yes	10	No
333	2012-07-07	Addis Ababa	Private	15	Female	Muslim		Grade 9	City	Yes	No	No	No		No		0 days	I didn't smoke in the past month	I don't smoke tobacco		Yes	Very difficult	No	No	Yes	No	No	No	No	No	No		I have never tried smokless toba	I have never used Shisha		I don't know	Idon'tknow	No
330	2012-07-07	Addis Ababa	Private	15	Male	Protestant		Grade 9	City	Yes	No	No	No		No		0 days	I didn't smoke in the past month	I don't smoke tobacco		No												I have never tried smokless toba	I have never used Shisha		Yes	Idon'tknow	No
392	2012-07-07	Addis Ababa	Private	17	Male	Protestant		Grade 10	City	Yes	No	Yes	No		No		0 days	I didn't smoke in the past month	I don't smoke tobacco		Yes	Very difficult	No	No	Yes	No	No	No	No	No	No		I have never tried smokless toba	I have never used Shisha		Yes	Yes	No
335	2012-07-07	Addis Ababa	Private	16	Male	Protestant		Grade 9	City	Yes	No	No	No		No		0 days	I didn't smoke in the past month	I don't smoke tobacco		Yes	Difficult	No	No	Yes	No	No	No	No	No	No		I have never tried smokless toba	I have never used Shisha		Yes	Idon'tknow	No
382	2012-07-07	Addis Ababa	Private	16	Female	Orthodox		Grade 10	City	Yes	No	No	No		No		0 days	I didn't smoke in the past month	I don't smoke tobacco		No												I have never tried smokless toba	I have never used Shisha		Yes	Yes	Yes	15	No
358	2012-07-07	Addis Ababa	Private	17	Male	Protestant		Grade 10	City	Yes	No	Yes	No		Yes	15	All 30 days	2-5 ciggarete Per day	smoke tobacco sometimes or feel	After I smoked, I don't have a	Yes	Easy	No	Yes	Yes	Yes	Yes	No	No	No	No		I have never tried smokless toba	I use shisha sometimes but not	6 months to one year	I don't know	Yes	Yes	11	Yes	No		No		No		No		Yes
353	2012-07-07	Addis Ababa	Private	16	Female	Orthodox		Grade 10	City	Yes	No	No	No		No		0 days	I didn't smoke in the past month	I don't smoke tobacco		No												I have never tried smokless toba	I have never used Shisha		Yes	Idon'tknow	Yes	14	No
374	2012-07-07	Addis Ababa	Private	16	Male	Orthodox		Grade 10	City	Yes	No	No	No		No		0 days	I didn't smoke in the past month	I don't smoke tobacco		No												I have never tried smokless toba	I have never used Shisha		Yes	Yes	No
365	2012-07-07	Addis Ababa	Private	16	Female	Muslim		Grade 10	City	Yes	No	No	No		No		0 days	I didn't smoke in the past month	I don't smoke tobacco		No												I have never tried smokless toba	I have never used Shisha		Yes	Idon'tknow	No
389	2012-07-07	Addis Ababa	Private	16	Male	Muslim		Grade 10	City	Yes	No	No	No		No		0 days	I didn't smoke in the past month	I don't smoke tobacco		No												I have never tried smokless toba	I have never used Shisha		Yes	Idon'tknow	No
329	2012-07-07	Addis Ababa	Private	16	Female	Protestant		Grade 9	City	Yes	No	No	No		No		0 days	I didn't smoke in the past month	I don't smoke tobacco		No												I have never tried smokless toba	I have never used Shisha		Yes	Yes	No
341	2012-07-07	Addis Ababa	Private	15	Male	Orthodox		Grade 9	City	Yes	No	No	No		No		0 days	I didn't smoke in the past month	I don't smoke tobacco		No												I have never tried smokless toba	I have never used Shisha		Yes	Idon'tknow	No
345	2012-07-07	Addis Ababa	Private	15	Female	Muslim		Grade 9	City	Yes	No	No	No		No		0 days	I didn't smoke in the past month	I don't smoke tobacco		No												I have never tried smokless toba	I have never used Shisha		Yes	No	No
352	2012-07-07	Addis Ababa	Private	16	Female	Orthodox		Grade 10	City	Yes	No	No	No		No		0 days	I didn't smoke in the past month	I don't smoke tobacco		No												Missing	I have never used Shisha		I don't know	Idon'tknow	No
328	2012-07-07	Addis Ababa	Private	15	Female	Orthodox		Grade 9	City	Yes	No	No	No		No		0 days	I didn't smoke in the past month	I don't smoke tobacco		Yes	Very difficult	No	No	Yes	No	No	No	No	No	No		I have never tried smokless toba	I have never used Shisha		Yes	Yes	Yes	14	No
316	2012-07-07	Addis Ababa	Private	16	Male	Protestant		Grade 9	City	Yes	No	Yes	No		Yes	99	0 days	I didn't smoke in the past month	I don't smoke tobacco		Yes	Easy										99	I have never tried smokless toba	I have never used Shisha		Yes	Yes	Yes	14	No
372	2012-07-07	Addis Ababa	Private	16	Male	Protestant		Grade 10	City	Yes	No	No	No		No		0 days	I didn't smoke in the past month	I don't smoke tobacco		Yes	Difficult	No	No	Yes	No	No	No	No	No	No		I have never tried smokless toba	I have never used Shisha		Yes	Idon'tknow	No
336	2012-07-07	Addis Ababa	Private	15	Male	Orthodox		Grade 9	City	Yes	No	No	No		No		0 days	I didn't smoke in the past month	I don't smoke tobacco		Yes	Difficult	No	No	Yes	No	No	No	No	No	No		I have never tried smokless toba	I have never used Shisha		Yes	Yes	Yes	14	No
371	2012-07-07	Addis Ababa	Private	16	Female	Muslim		Grade 10	City	Yes	No	No	No		No		0 days	I didn't smoke in the past month	I don't smoke tobacco		No												I have never tried smokless toba	I have never used Shisha		Yes	No	No
326	2012-07-07	Addis Ababa	Private	15	Female	Protestant		Grade 9	City	Yes	No	No	No		No		0 days	I didn't smoke in the past month	I don't smoke tobacco		No												I have never tried smokless toba	I have never used Shisha		Yes	Idon'tknow	No
366	2012-07-07	Addis Ababa	Private	17	Male	Orthodox		Grade 10	City	Yes	No	No	Yes		No		0 days	I didn't smoke in the past month	I don't smoke tobacco		Yes	Very easy	No	No	Yes	No	No	No	No	No	No		I have never tried smokless toba	I have never used Shisha		Yes	Yes	No
381	2012-07-07	Addis Ababa	Private	17	Female	Protestant		Grade 10	City	Yes	No	No	No		No		0 days	I didn't smoke in the past month	I don't smoke tobacco		No												I have never tried smokless toba	I have never used Shisha		Yes	Yes	No
324	2012-07-07	Addis Ababa	Private	16	Male	Orthodox		Grade 9	City	Yes	No	No	No		Yes	7	0 days	I didn't smoke in the past month	I don't smoke tobacco		Yes	Difficult	No	No	Yes	No	No	No	No	No	No		I have never tried smokless toba	I have never used Shisha		I don't know	Yes	Yes	15	No
325	2012-07-07	Addis Ababa	Private	16	Female	Protestant		Grade 9	City	Yes	No	No	No		No		0 days	I didn't smoke in the past month	I don't smoke tobacco		No												I have never tried smokless toba	I have never used Shisha		Yes	Idon'tknow	No
340	2012-07-07	Addis Ababa	Private	15	Female	Orthodox		Grade 9	City	Yes	No	No	No		No		0 days	I didn't smoke in the past month	I don't smoke tobacco		No												I have never tried smokless toba	I have never used Shisha		Yes	Idon'tknow	No
391	2012-07-07	Addis Ababa	Private	15	Male	Protestant		Grade 10	City	Yes	No	No	No		No		0 days	I didn't smoke in the past month	I don't smoke tobacco		No												I have never tried smokless toba	I have never used Shisha		Yes	Idon'tknow	No
343	2012-07-07	Addis Ababa	Private	16	Male	Orthodox		Grade 9	City	Yes	No	No	No		No		0 days	I didn't smoke in the past month	I don't smoke tobacco		No												I have never tried smokless toba	I have never used Shisha		Yes	Idon'tknow	No
355	2012-07-07	Addis Ababa	Private	19	Female	Muslim		Grade 10	City	Yes	No	No	No		No		0 days	I didn't smoke in the past month	I don't smoke tobacco		No												I have never tried smokless toba	I have never used Shisha		Yes	Idon'tknow	No
348	2012-07-07	Addis Ababa	Private	17	Male	Other		Grade 9	City	Yes	No	No	No		No		0 days	I didn't smoke in the past month	I don't smoke tobacco		No												I have never tried smokless toba	I have never used Shisha		Yes	Idon'tknow	No
380	2012-07-07	Addis Ababa	Private	17	Female	Protestant		Grade 10	City	Yes	No	No	No		No		0 days	I didn't smoke in the past month	I don't smoke tobacco		No												I have never tried smokless toba	I have never used Shisha		Yes	No	No
378	2012-07-07	Addis Ababa	Private	15	Female	Protestant		Grade 10	City	Yes	No	No	No		No		0 days	I didn't smoke in the past month	I don't smoke tobacco		No												I have never tried smokless toba	I have never used Shisha		Yes	No	No
383	2012-07-07	Addis Ababa	Private	17	Female	Orthodox		Grade 10	City	Yes	No	No	No		No		0 days	I didn't smoke in the past month	I don't smoke tobacco		Yes	Very easy	No	No	Yes	No	No	No	No	No	No		I have never tried smokless toba	I have never used Shisha		Yes	Yes	Yes	15	No
357	2012-07-07	Addis Ababa	Private	15	Female	Orthodox		Grade 10	City	Yes	No	No	No		No		0 days	I didn't smoke in the past month	I don't smoke tobacco		No												I have never tried smokless toba	I have never used Shisha		Yes	No	Yes	14	No
364	2012-07-07	Addis Ababa	Private	15	Female	Protestant		Grade 10	City	Yes	No	No	No		No		0 days	I didn't smoke in the past month	I don't smoke tobacco		No												I have never tried smokless toba	I have never used Shisha		Yes	Idon'tknow	No
351	2012-07-07	Addis Ababa	Private	16	Female	Muslim		Grade 10	City	Yes	No	No	No		Yes	99	0 days	I didn't smoke in the past month	I don't smoke tobacco		Yes	Easy	No	No	Yes	Yes	No	No	No	No	No		I have never tried smokless toba	I have never used Shisha		No	Yes	No
337	2012-07-07	Addis Ababa	Private	15	Male	Protestant		Grade 9	City	Yes	No	No	No		No		0 days	I didn't smoke in the past month	I don't smoke tobacco		No												I have never tried smokless toba	I have never used Shisha		Yes	Idon'tknow	Yes	13	No
359	2012-07-07	Addis Ababa	Private	16	Female	Protestant		Grade 10	City	Yes	No	No	No		No		0 days	I didn't smoke in the past month	I don't smoke tobacco		No												I have never tried smokless toba	I have never used Shisha		No	No	Yes	13	No
377	2012-07-07	Addis Ababa	Private	16	Female	Orthodox		Grade 10	City	Yes	No	No	No		No		0 days	I didn't smoke in the past month	I don't smoke tobacco		No												I have never tried smokless toba	I have never used Shisha		Yes	No	No
334	2012-07-07	Addis Ababa	Private	17	Male	Orthodox		Grade 9	City	Yes	No	No	No		No		0 days	I didn't smoke in the past month	I don't smoke tobacco		Yes	Very difficult	No	No	Yes	No	No	No	No	No	No		I have never tried smokless toba	I have never used Shisha		Yes	Yes	Yes	16	No
327	2012-07-07	Addis Ababa	Private	16	Male	Orthodox		Grade 9	City	Yes	No	No	No		No		0 days	I didn't smoke in the past month	I don't smoke tobacco		No												I have never tried smokless toba	I have never used Shisha		Yes	Yes	Yes	11	No
379	2012-07-07	Addis Ababa	Private	15	Female	Protestant		Grade 10	City	Yes	No	No	No		No		0 days	I didn't smoke in the past month	I don't smoke tobacco		No												I have never tried smokless toba	I have never used Shisha		Yes	No	No
385	2012-07-07	Addis Ababa	Private	16	Female	Orthodox		Grade 10	City	Yes	No	No	No		No		0 days	I didn't smoke in the past month	I don't smoke tobacco		No												I have never tried smokless toba	I have never used Shisha		Yes	No	No
350	2012-07-07	Addis Ababa	Private	15	Male	Orthodox		Grade 9	City	Yes	No	No	No		No		0 days	I didn't smoke in the past month	I don't smoke tobacco		No												I have never tried smokless toba	I have never used Shisha		Yes	Idon'tknow	No
363	2012-07-07	Addis Ababa	Private	15	Female	Orthodox		Grade 10	City	Yes	No	No	No		No		0 days	I didn't smoke in the past month	I don't smoke tobacco		No												I have never tried smokless toba	I have never used Shisha		Yes	No	Yes	10	No
388	2012-07-07	Addis Ababa	Private	16	Male	Muslim		Grade 10	City	Yes	No	No	No		No		0 days	I didn't smoke in the past month	I don't smoke tobacco		No												I have never tried smokless toba	I have never used Shisha		Yes	Idon'tknow	No
384	2012-07-07	Addis Ababa	Private	16	Female	Muslim		Grade 10	City	Yes	No	No	No		No		0 days	I didn't smoke in the past month	I don't smoke tobacco		No												I have never tried smokless toba	I have never used Shisha		I don't know	No	No
376	2012-07-07	Addis Ababa	Private	15	Female	Protestant		Grade 10	City	Yes	No	No	No		No		0 days	I didn't smoke in the past month	I don't smoke tobacco		No												I have never tried smokless toba	I have never used Shisha		Yes	No	No
356	2012-07-07	Addis Ababa	Private	17	Female	Catholic		Grade 10	City	Yes	Yes	Yes	No		No		0 days	I didn't smoke in the past month	I don't smoke tobacco		No												I have never tried smokless toba	I have never used Shisha		Yes	No	No
375	2012-07-07	Addis Ababa	Private	16	Female	Orthodox		Grade 10	Rural	Yes	No	No	No		No		0 days	I didn't smoke in the past month	I don't smoke tobacco		No												I have never tried smokless toba	I have never used Shisha		Yes	No	No
387	2012-07-07	Addis Ababa	Private	19	Male	Muslim		Grade 10	City	Yes	No	No	No		No		0 days	I didn't smoke in the past month	I don't smoke tobacco		No												I have never tried smokless toba	I have never used Shisha		Yes	Idon'tknow	No
332	2012-07-07	Addis Ababa	Private	15	Female	Muslim		Grade 9	City	Yes	Yes	No	No		No		0 days	I didn't smoke in the past month	I don't smoke tobacco		No												I have never tried smokless toba	I have never used Shisha		Yes	No	Yes	14	No
348	2012-07-07	Addis Ababa	Private	15	Male	Orthodox		Grade 9	City	Yes	No	No	No		No		0 days	I didn't smoke in the past month	I don't smoke tobacco		Yes	Very difficult	No	No	Yes	No	No	No	No	No	No		I have never tried smokless toba	I have never used Shisha		Yes	Idon'tknow	No
354	2012-07-07	Addis Ababa	Private	16	Male	Protestant		Grade 10	City	Yes	No	No	No		Yes	11	0 days	I didn't smoke in the past month	I don't smoke tobacco		Yes	Easy	No	No	Yes	Yes	Yes	No	No	No	No		I have never tried smokless toba	I have never used Shisha		Yes	Yes	Yes	18	No
346	2012-07-07	Addis Ababa	Private	16	Male	Orthodox		Grade 9	City	Yes	No	No	No		No		0 days	I didn't smoke in the past month	I don't smoke tobacco		No												I have never tried smokless toba	I have never used Shisha		Yes	Yes	Yes	9	No
390	2012-07-07	Addis Ababa	Private	17	Male	Orthodox		Grade 10	City	Yes	No	No	No		No		0 days	I didn't smoke in the past month	I don't smoke tobacco		No												I have never tried smokless toba	I have never used Shisha		Yes	Idon'tknow	No
338	2012-07-07	Addis Ababa	Private	16	Female	Protestant		Grade 9	City	Yes	No	No	No		No		0 days	I didn't smoke in the past month	I don't smoke tobacco		No												I have never tried smokless toba	I have never used Shisha		Yes	Idon'tknow	No
320	2012-07-07	Addis Ababa	Private	15	Male	Orthodox		Grade 9	City	Yes	No	No	No		No		0 days	I didn't smoke in the past month	I don't smoke tobacco		No												I have never tried smokless toba	I have never used Shisha		Yes	Idon'tknow	No
319	2012-07-07	Addis Ababa	Private	17	Male	Protestant		Grade 9	City	Yes	No	No	No		No		0 days	I didn't smoke in the past month	I don't smoke tobacco		No												I have never tried smokless toba	I have never used Shisha		Yes	Yes	No
587	2012-07-01	Adama	Private	15	Female	Orthodox		Grade 9		Yes	No	No	No		No		0 days	I didn't smoke in the past month	I don't smoke tobacco		Yes	Difficult	No	No	Yes	No	No	No	No	No	No		Missing	I have never used Shisha		I don't know	Idon'tknow	No
600	2012-07-01	Adama	Private	17	Female	Protestant		Grade 10	City	Yes	No	No	No	From friends	No		0 days	I didn't smoke in the past month	I don't smoke tobacco		No												Missing	I have never used Shisha		I don't know	Idon'tknow	Yes	5	No
562	2012-07-01	Adama	Private	15	Female	Protestant		Grade 9	City	Yes	No	No	No		No		0 days	I didn't smoke in the past month	I don't smoke tobacco		No												I have never tried smokless toba	I have never used Shisha		Yes	Idon'tknow	No
591	2012-07-01	Adama	Private	15	Female	Muslim		Grade 9	City	Yes	No	No	No		No		0 days	I didn't smoke in the past month	I don't smoke tobacco		Yes	Difficult										99	Missing	I have never used Shisha		Yes	Yes	No
564	2012-07-01	Adama	Private	16	Male	Orthodox		Grade 9	City	Yes	No	No	No		No		0 days	I didn't smoke in the past month	I don't smoke tobacco		Yes	Difficult	No	No	Yes	No	No	No	No	No	No		I have never tried smokless toba	I have never used Shisha		Yes	Idon'tknow	No
617	2012-07-01	Adama	Private	17	Male	Protestant		Grade 10	City	Yes	No	No	No		No		0 days	Missing	I don't smoke tobacco		Yes	Easy										99	I have never tried smokless toba	I have never used Shisha		Yes	Idon'tknow	Yes	15	No
596	2012-07-01	Adama	Private	16	Male	Orthodox		Grade 10	City	Yes	No	No	No		No		0 days	I didn't smoke in the past month	I don't smoke tobacco		No												I have never tried smokless toba	I have never used Shisha		Yes	Yes	No
625	2012-07-01	Adama	Private	17	Female	Muslim		Grade 10	City	Yes	No	No	No		No		0 days	I didn't smoke in the past month	I don't smoke tobacco		Yes	Very difficult	No	No	Yes	No	No	No	No	No	No		I have never tried smokless toba	I have never used Shisha		Yes	Yes	Yes	15	No
620	2012-07-01	Adama	Private	17	Male	Orthodox		Grade 10	City	Yes	No	No	No		No		0 days	I didn't smoke in the past month	I don't smoke tobacco		Yes	Very difficult	No	No	Yes	No	No	No	No	No	No		I have never tried smokless toba	I have never used Shisha		Yes	Yes	No
589	2012-07-01	Adama	Private	15	Male	Orthodox		Grade 9	City	Yes	No	No	No		No		0 days	I didn't smoke in the past month	I don't smoke tobacco		No												Missing	I have never used Shisha		Yes	Yes	No
592	2012-07-01	Adama	Private	18	Male	Protestant		Grade 10	City	Yes	No	Yes	No		Yes	15	All 30 days	2-5 ciggarete Per day	smoke ciggarette but I don't fee	After I smoked, I don't have a	Yes	Very easy	Yes	No	Yes	No	No	No	No	No	Yes		I have never tried smokless toba	Regularly three times a week or	More than one year	Yes	Idon'tknow	Yes	14	Yes	Yes	5	No		No		No		No
569	2012-07-01	Adama	Private	15	Male	Orthodox		Grade 9	City	Yes	No	No	No		No		0 days	I didn't smoke in the past month	I don't smoke tobacco		Yes	Easy	No	No	Yes	No	No	No	No	No	No		I have never tried smokless toba	I have never used Shisha		Yes	Yes	Yes	14	No
607	2012-07-01	Adama	Private	16	Female	Orthodox		Grade 10	City	Yes	No	No	No		No		0 days	I didn't smoke in the past month	I don't smoke tobacco		Yes	Easy	No	No	Yes	No	No	No	No	No	No		I have never tried smokless toba	I have never used Shisha		Yes	No	No
614	2012-07-01	Adama	Goverment	17	Male	Orthodox		Grade 10	City	Yes	No	No	No		Yes	16	1 or 2 days	One ciggarate perday	smoke ciggarette but I don't fee	After I smoked, I don't have a	Yes	Very easy	No	No	Yes	No	No	No	No	No	No		I have never tried smokless toba	I have never used Shisha		Yes	Yes	Yes	11	No
559	2012-07-01	Adama	Private	16	Female	Orthodox		Grade 9	City	Yes	No	No	No		No		0 days	I didn't smoke in the past month	I don't smoke tobacco		No												I have never tried smokless toba	I have never used Shisha		Yes	Idon'tknow	No
594	2012-07-01	Adama	Private	17	Female	Protestant		Grade 10	City	Yes	No	No	No		No		0 days	I didn't smoke in the past month	I don't smoke tobacco		No												I have never tried smokless toba	I have never used Shisha		Yes	Idon'tknow	No
568	2012-07-01	Adama	Private	16	Male	Orthodox		Grade 9	City	Yes	No	No	No		No		0 days	I didn't smoke in the past month	I don't smoke tobacco		Yes	Easy	No	No	Yes	No	No	No	No	No	No		I have never tried smokless toba	I have never used Shisha		Yes	Idon'tknow	No
575	2012-07-01	Adama	Private	15	Female	Muslim		Grade 9	City	Yes	No	No	No		No		0 days	I didn't smoke in the past month	I don't smoke tobacco		No												I have never tried smokless toba	I have never used Shisha		Yes	Yes	No
585	2012-07-01	Adama	Private	15	Male	Muslim		Grade 9	City	Yes	No	No	No		No		0 days	I didn't smoke in the past month	I don't smoke tobacco		No												Missing	I have never used Shisha		Yes	Idon'tknow	No
567	2012-07-01	Adama	Private	15	Male	Protestant		Grade 9	City	Yes	No	No	No		No		0 days	I didn't smoke in the past month	I don't smoke tobacco		No												I have never tried smokless toba	I have never used Shisha		Yes	Yes	No
574	2012-07-01	Adama	Private	15	Female	Orthodox		Grade 9	City	Yes	No	No	No		No		0 days	I didn't smoke in the past month	I don't smoke tobacco		No												I have never tried smokless toba	I have never used Shisha		Yes	No	No
581	2012-07-01	Adama	Private	16	Male	Orthodox		Grade 9	City	No	No	No	No	Yes, missing	Yes	14	1 or 2 days	More than 20 cigarete per day	smoke ciggarette but I don't fee	After I smoked, I don't have a	Yes	Difficult	No	No	Yes	No	No	No	No	No	No		I have never tried smokless toba	I have never used Shisha		Yes	Yes	Yes	12	No
615	2012-07-01	Adama	Private	16	Female	Orthodox		Grade 10	City	Yes	No	No	No		No		0 days	Missing	I don't smoke tobacco		No												I have never tried smokless toba	I have never used Shisha		No	No	No
583	2012-07-01	Adama	Private	15	Male	Muslim		Grade 9	City	Yes	No	No	No		No		0 days	I didn't smoke in the past month	I don't smoke tobacco		No												I have never tried smokless toba	I have never used Shisha		Yes	Idon'tknow	No
597	2012-07-01	Adama	Private	17	Female	Orthodox		Grade 10	City	Yes	No	No	No		No		0 days	I didn't smoke in the past month	I don't smoke tobacco		No												I have never tried smokless toba	I have never used Shisha		Yes	Idon'tknow	Yes	15	No
556	2012-07-01	Adama	Private	14	Female	Muslim		Grade 9	City	Yes	No	No	No		No		0 days	I didn't smoke in the past month	I don't smoke tobacco		No												I have never tried smokless toba	I have never used Shisha		Yes	No	No
621	2012-07-01	Adama	Private	16	Female	Protestant		Grade 10	City	Yes	No	No	No		No		0 days	I didn't smoke in the past month	I don't smoke tobacco		No												I have never tried smokless toba	I have never used Shisha		Yes	Yes	Yes	14	No
626	2012-07-01	Adama	Private	17	Female	Muslim		Grade 10	City	Yes	No	No	No		No		0 days	I didn't smoke in the past month	I don't smoke tobacco		No												I have never tried smokless toba	I have never used Shisha		Yes	Idon'tknow	No
590	2012-07-01	Adama	Private	16	Male	Catholic		Grade 9	City	Yes	No	No	No		No		0 days	Missing	Missing	Missing	Yes	Easy	No	No	Yes	No	No	No	No	No	No		I have never tried smokless toba	I have never used Shisha		Yes	No	No
586	2012-07-01	Adama	Private	15	Female	Orthodox		Grade 9	City	Yes	No	No	No		No		0 days	I didn't smoke in the past month	I don't smoke tobacco		No												I have never tried smokless toba	I have never used Shisha		Yes	Yes	No
601	2012-07-01	Adama	Private	16	Male	Orthodox		Grade 10	City	Yes	No	No	No		No		0 days	I didn't smoke in the past month	I don't smoke tobacco		No												I have never tried smokless toba	I have never used Shisha		Yes	No	Yes	14	No
572	2012-07-01	Adama	Private	16	Male	Orthodox		Grade 9	City	Yes	No	No	No		No		0 days	I didn't smoke in the past month	I don't smoke tobacco		Yes	Very easy	No	No	Yes	No	No	No	No	No	No		I have never tried smokless toba	I have never used Shisha		Yes	Yes	No
629	2012-07-01	Adama	Private	17	Male	Protestant		Grade 10	City	Yes	No	No	No		No		0 days	I didn't smoke in the past month	I don't smoke tobacco		No												Missing	I have never used Shisha		Yes	Yes	Yes	16	No
595	2012-07-01	Adama	Private	16	Female	Orthodox		Grade 10	City	Yes	No	No	No		No		0 days	I didn't smoke in the past month	I don't smoke tobacco		No												I have never tried smokless toba	I have never used Shisha		Yes	Yes	No
608	2012-07-01	Adama	Private	15	Male	Muslim		Grade 10	City	Yes	No	No	No		No		0 days	I didn't smoke in the past month	I don't smoke tobacco		No												I have never tried smokless toba	I have never used Shisha		Yes	Yes	No
612	2012-07-01	Adama	Private	16	Female	Orthodox		Grade 10	City	Yes	No	No	No		No		0 days	I didn't smoke in the past month	I don't smoke tobacco		No												I have never tried smokless toba	I have never used Shisha		I don't know	Idon'tknow	Yes	16	Yes	No		Yes	1	No		Yes	2	Yes
573	2012-07-01	Adama	Private	15	Male	Muslim		Grade 9	City	Yes	No	No	No		No		0 days	I didn't smoke in the past month	I don't smoke tobacco		No												I have never tried smokless toba	I have never used Shisha		Yes	Yes	No
611	2012-07-01	Adama	Private	16	Male	Protestant		Grade 10	City	Yes	No	No	No		Yes	6	0 days	I didn't smoke in the past month	I don't smoke tobacco		Yes	Very difficult	No	No	Yes	No	No	No	No	No	No		I have never tried smokless toba	I have never used Shisha		Yes	Yes	No
618	2012-07-01	Adama	Private	17	Female	Muslim		Grade 10	City	Yes	No	No	No		No		0 days	I didn't smoke in the past month	I don't smoke tobacco		No												I have never tried smokless toba	I have never used Shisha		Yes	Idon'tknow	No
616	2012-07-01	Adama	Private	16	Female	Protestant		Grade 10	City	Yes	No	No	No		No		0 days	I didn't smoke in the past month	I don't smoke tobacco		No												I have never tried smokless toba	I have never used Shisha		Yes	Idon'tknow	No
622	2012-07-01	Adama	Private	16	Female	Muslim		Grade 10	City	Yes	No	No	No		No		0 days	I didn't smoke in the past month	I don't smoke tobacco		No												I have never tried smokless toba	I have never used Shisha		No	No	No
623	2012-07-01	Adama	Private	16	Female	Protestant		Grade 10	City	Yes	No	No	No		No		0 days	I didn't smoke in the past month	I don't smoke tobacco		No												I have never tried smokless toba	I have never used Shisha		Yes	Yes	No
588	2012-07-01	Adama	Private	17	Male	Orthodox		Grade 9	City	Yes	No	No	No		No		0 days	I didn't smoke in the past month	I don't smoke tobacco		Yes	Easy	No	No	Yes	No	No	No	No	No	No	From Khat shops	Missing	I have never used Shisha		Yes	Yes	Yes	16	Missing	No		Yes	1	No		No		No
555	2012-07-01	Adama	Private	16	Male	Muslim		Grade 9	City	Yes	No	No	No	Relatives	Yes	12	1 or 2 days	I didn't smoke in the past month	smoke ciggarette but I don't fee	4 or more days	Yes	Easy	No	No	Yes	No	No	No	No	No	No		I have never tried smokless toba	I have used Shisha 1 or 2 times	<6 months	Yes	Yes	No
627	2012-07-01	Adama	Private	16	Female	Orthodox		Grade 10	City	Yes	No	No	No		No		0 days	I didn't smoke in the past month	I don't smoke tobacco		No												I have never tried smokless toba	I have never used Shisha		Yes	Idon'tknow	No
557	2012-07-01	Adama	Private	15	Female	Orthodox		Grade 9	City	Yes	No	No	No		No		0 days	I didn't smoke in the past month	I don't smoke tobacco		No												I have never tried smokless toba	I have never used Shisha		Yes	No	No
571	2012-07-01	Adama	Private	15	Female	Orthodox		Grade 9	City	Yes	No	No	No		No		0 days	I didn't smoke in the past month	I don't smoke tobacco		No												I have never tried smokless toba	I have never used Shisha		Yes	Yes	No
610	2012-07-01	Adama	Private	16	Male	Orthodox		Grade 10	City	Yes	Yes	No	No		No		0 days	I didn't smoke in the past month	I don't smoke tobacco		No												I have never tried smokless toba	I have never used Shisha		Yes	Idon'tknow	No
578	2012-07-01	Adama	Private	17	Male	Orthodox		Grade 9	City	Yes	No	No	No		No		0 days	I didn't smoke in the past month	I don't smoke tobacco		No												I have never tried smokless toba	I have never used Shisha		Yes	Yes	No
628	2012-07-01	Adama	Private	16	Female			Grade 10	City	Yes	No	No	No		No		0 days	I didn't smoke in the past month	I don't smoke tobacco		No												I have never tried smokless toba	I have never used Shisha		I don't know	Idon'tknow	Yes	14	Yes	No		Yes	3	No		Yes	2	Yes
604	2012-07-01	Adama	Private	16	Male	Protestant		Grade 10	City	Yes	No	No	No		No		0 days	I didn't smoke in the past month	I don't smoke tobacco		No												I have never tried smokless toba	I have never used Shisha		Yes	Idon'tknow	No
570	2012-07-01	Adama	Private	15	Male	Protestant		Grade 9	City	Yes	No	No	No		No		0 days	I didn't smoke in the past month	I don't smoke tobacco		No												I have never tried smokless toba	I have never used Shisha		Yes	Yes	No
560	2012-07-01	Adama	Private	15	Female	Muslim		Grade 9	City	Yes	No	No	No		No		0 days	I didn't smoke in the past month	I don't smoke tobacco		No												I have never tried smokless toba	I have never used Shisha		Yes	Yes	No
606	2012-07-01	Adama	Private	15	Male	Muslim		Grade 10	City	Yes	No	No	No		No		0 days	I didn't smoke in the past month	I don't smoke tobacco		No												I have never tried smokless toba	I have never used Shisha		Yes	Idon'tknow	No
582	2012-07-01	Adama	Private	15	Male	Protestant		Grade 9	City	Yes	No	No	No		No		0 days	I didn't smoke in the past month	I don't smoke tobacco		Yes	Very difficult	No	Yes	No	No	No	No	No	No	No		I have never tried smokless toba	I have never used Shisha		Yes	Yes	No
580	2012-07-01	Adama	Private	16	Male	Protestant		Grade 9	City	Yes	No	No	No		Yes	15	10 to 19 days	One ciggarate perday	smoke ciggarette but I don't fee	1-3 days	Yes	Easy	No	No	No	No	No	Yes	No	No	No		I have tried smokless tobacco 1	I have used Shisha 1 or 2 times	<6 months	No	No	Yes	10	Yes	No		Yes	3	No		No		No
563	2012-07-01	Adama	Private	15	Female	Orthodox		Grade 9	City	Yes	No	No	No		No		0 days	I didn't smoke in the past month	I don't smoke tobacco		No												I have never tried smokless toba	I have never used Shisha		Yes	Idon'tknow	No
584	2012-07-01	Adama	Private	15	Female	Orthodox		Grade 9	City	Yes	No	No	No		No		0 days	I didn't smoke in the past month	I don't smoke tobacco		No												I have never tried smokless toba	I have never used Shisha		Yes	Yes	No
613	2012-07-01	Adama	Private	17	Female	Orthodox		Grade 10	City	No	Yes	No	No		No		0 days	I didn't smoke in the past month	I don't smoke tobacco		No												I have never tried smokless toba	I have never used Shisha		Yes	No	Yes	16	No
603	2012-07-01	Adama	Private	16	Male	Orthodox		Grade 10	City	Yes	No	No	No		No		0 days	I didn't smoke in the past month	I don't smoke tobacco		No												I have never tried smokless toba	I have never used Shisha		Yes	Idon'tknow	Yes	16	No
624	2012-07-01	Adama	Private	17	Female	Muslim		Grade 10	City	No	No	No	No	My husband	No		0 days	I didn't smoke in the past month	I don't smoke tobacco		No												I have never tried smokless toba	I have never used Shisha		Yes	No	No
577	2012-07-01	Adama	Private	17	Female	Muslim		Grade 9	City	Yes	No	No	No		No		0 days	I didn't smoke in the past month	I don't smoke tobacco		No												I have never tried smokless toba	I have never used Shisha		Yes	Yes	No
593	2012-07-01	Adama	Private	16	Female	Orthodox		Grade 10	City	Yes	No	No	No		Yes	12	1 or 2 days	2-5 ciggarete Per day	smoke ciggarette but I don't fee	After I smoked, I don't have a	Yes	Difficult	No	No	Yes	No	No	No	No	No	No		I have never tried smokless toba	I use shisha sometimes but not	6 months to one year	No	No	Yes	12	Yes	Yes	4	Yes	2	No		No		No
576	2012-07-01	Adama	Private	18	Female	Muslim		Grade 9	City	Yes	No	No	No		Yes	16	0 days	I didn't smoke in the past month	I don't smoke tobacco		No												I have never tried smokless toba	I have never used Shisha		Yes	No	No
630	2012-07-01	Adama	Private	19	Male	Muslim		Grade 10	City	Yes	No	No	No		No		0 days	I didn't smoke in the past month	I don't smoke tobacco		Yes	Easy	No	No	No	Yes	No	No	No	No	No		Missing	I have used Shisha 1 or 2 times	<6 months	Yes	No	No
619	2012-07-01	Adama	Private	16	Female	Muslim		Grade 10	City	Yes	No	No	No		No		0 days	I didn't smoke in the past month	I don't smoke tobacco		No												I have never tried smokless toba	I have never used Shisha		Yes	Idon'tknow	No
609	2012-07-01	Adama	Private	15	Female	Muslim		Grade 10	City	Yes	No	No	No		No		0 days	I didn't smoke in the past month	I don't smoke tobacco		Yes	Very difficult	No	No	Yes	No	No	No	No	No	No		I have never tried smokless toba	I have never used Shisha		Yes	Yes	No
599	2012-07-01	Adama	Private	18	Female	Muslim		Grade 10	City	Yes	No	No	No		No		0 days	I didn't smoke in the past month	I don't smoke tobacco		Yes	Very difficult	No	No	Yes	No	No	No	No	No	No		I have never tried smokless toba	I have never used Shisha		Yes	Idon'tknow	No
558	2012-07-01	Adama	Private	15	Female	Orthodox		Grade 9	City	Yes	No	No	No		No		0 days	I didn't smoke in the past month	I don't smoke tobacco		No												I have never tried smokless toba	I have never used Shisha		Yes	Yes	No
602	2012-07-01	Adama	Private	16	Male	Orthodox		Grade 10	City	Yes	No	No	No		No		0 days	I didn't smoke in the past month	I don't smoke tobacco		No												I have never tried smokless toba	I have never used Shisha		Yes	Yes	No
566	2012-07-01	Adama	Private	16	Male	Orthodox		Grade 9	City	Yes	No	No	No		No		0 days	I didn't smoke in the past month	I don't smoke tobacco		No												I have never tried smokless toba	I have never used Shisha		Yes	Yes	No
579	2012-07-01	Adama	Private	15	Female	Orthodox		Grade 9	City	Yes	No	No	No		No		0 days	I didn't smoke in the past month	I don't smoke tobacco		No												I have never tried smokless toba	I have never used Shisha		Yes	Yes	No
565	2012-07-01	Adama	Private	15	Male	Orthodox		Grade 9	City	Yes	No	No	No		No		0 days	I didn't smoke in the past month	I don't smoke tobacco		Yes	Difficult	No	No	Yes	No	No	No	No	No	No		I have never tried smokless toba	I have never used Shisha		Yes	Yes	No
598	2012-07-01	Adama	Private	16	Female	Muslim		Grade 10	City	Yes	No	No	No		No		0 days	I didn't smoke in the past month	I don't smoke tobacco		No												I have never tried smokless toba	I have never used Shisha		Yes	Idon'tknow	No
561	2012-07-01	Adama	Private	15	Female	Protestant		Grade 9	City	Yes	No	No	No		No		0 days	I didn't smoke in the past month	I don't smoke tobacco		No												I have never tried smokless toba	I have never used Shisha		Yes	Yes	No
605	2012-07-01	Adama	Private	16	Male	Protestant		Grade 10	City	Yes	No	No	No		No		0 days	I didn't smoke in the past month	I don't smoke tobacco		No												I have never tried smokless toba	I have never used Shisha		Yes	No	No
651	2012-07-04	Adama	Private	15	Male	Muslim		Grade 9	City	Yes	No	No	No		No		0 days	I didn't smoke in the past month	I don't smoke tobacco		No												I have never tried smokless toba	I have never used Shisha		Yes	No	No
697	2012-07-04	Adama	Private	17	Female	Orthodox		Grade 10	City	Yes	No	No	No		No		0 days	I didn't smoke in the past month	I don't smoke tobacco		No												I have never tried smokless toba	I have never used Shisha		Yes	Idon'tknow	No
679	2012-07-04	Adama	Private	16	Female	Protestant		Grade 9	City	Yes	No	No	No		No		0 days	I didn't smoke in the past month	I don't smoke tobacco		No												I have never tried smokless toba	I have never used Shisha		Yes	No	Yes	16	No
730	2012-07-04	Adama	Private	17	Female	Muslim		Grade 10	City	No	Yes	No	No		No		0 days	I didn't smoke in the past month	I don't smoke tobacco		No												I have never tried smokless toba	I have never used Shisha		I don't know	Idon'tknow	No
634	2012-07-04	Adama	Private	17	Female	Muslim		Grade 9	City	Yes	No	No	No		No		0 days	I didn't smoke in the past month	I don't smoke tobacco		No												I have never tried smokless toba	I have never used Shisha		Yes	Yes	No
682	2012-07-04	Adama	Private	16	Male	Muslim		Grade 9	City	Yes	No	No	No		No		0 days	I didn't smoke in the past month	I don't smoke tobacco		No												I have never tried smokless toba	I have never used Shisha		Yes	Yes	No
739	2012-07-04	Adama	Private	16	Female	Muslim		Grade 10	City	Yes	No	No	No		No		0 days	I didn't smoke in the past month	I don't smoke tobacco		No												I have never tried smokless toba	I have never used Shisha		I don't know	Idon'tknow	No
656	2012-07-04	Adama	Private	15	Female	Muslim		Grade 9	City	Yes	No	No	No		No		0 days	I didn't smoke in the past month	I don't smoke tobacco		No												I have never tried smokless toba	I have never used Shisha		Yes	No	No
680	2012-07-04	Adama	Private	16	Female	Protestant		Grade 9	City	Yes	No	No	No		No		0 days	I didn't smoke in the past month	I don't smoke tobacco		Yes	Very difficult	No	No	Yes	No	No	No	No	No	No		I have never tried smokless toba	I have never used Shisha		I don't know	Idon'tknow	No
738	2012-07-04	Adama	Private	17	Female	Muslim		Grade 10	City	Yes	No	No	No		No		0 days	I didn't smoke in the past month	I don't smoke tobacco		Yes	Very difficult	No	No	Yes	No	No	No	No	No	No		I have never tried smokless toba	I have never used Shisha		Yes	Idon'tknow	No
667	2012-07-04	Adama	Private	16	Female	Muslim		Grade 9	City	Yes	No	No	No		No		0 days	I didn't smoke in the past month	I don't smoke tobacco		No												I have never tried smokless toba	I have never used Shisha		Yes	No	No
640	2012-07-04	Adama	Private	17	Female	Muslim		Grade 9	City	Yes	No	Yes	No		No		0 days	I didn't smoke in the past month	I don't smoke tobacco		Yes	Easy	No	No	Yes	No	No	No	No	No	No		I have never tried smokless toba	I have never used Shisha		Yes	Yes	No
642	2012-07-04	Adama	Private	14	Male	Protestant		Grade 9	City	Yes	No	No	No		No		0 days	I didn't smoke in the past month	I don't smoke tobacco		No												I have never tried smokless toba	I have never used Shisha		Yes	Idon'tknow	No
636	2012-07-04	Adama	Private	16	Female	Orthodox		Grade 9	City	Yes	No	No	No		No		0 days	I didn't smoke in the past month	I don't smoke tobacco		No												I have never tried smokless toba	I have never used Shisha		Yes	Yes	No
695	2012-07-04	Adama	Private	16	Female	Orthodox		Grade 10	City	Yes	No	No	No		No		0 days	I didn't smoke in the past month	I don't smoke tobacco		Yes	Difficult	No	No	Yes	No	No	No	No	No	No		I have never tried smokless toba	I have never used Shisha		Yes	No	Yes	14	No
665	2012-07-04	Adama	Private	16	Male	Muslim		Grade 9	City	Yes	No	No	No		No		0 days	I didn't smoke in the past month	I don't smoke tobacco		No												I have never tried smokless toba	I have never used Shisha		Yes	Idon'tknow	No
720	2012-07-04	Adama	Private	16	Female	Muslim		Grade 10	City	Yes	No	No	No		No		0 days	I didn't smoke in the past month	I don't smoke tobacco		Yes	Very easy	No	No	No	No	No	No	No	No	Yes		I have never tried smokless toba	I have never used Shisha		Yes	No	No
716	2012-07-04	Adama	Private	16	Female	Muslim		Grade 10	City	Yes	No	No	No		No		0 days	I didn't smoke in the past month	I don't smoke tobacco		No												I have never tried smokless toba	I have never used Shisha		Yes	No	No
698	2012-07-04	Adama	Private	17	Female	Muslim		Grade 10	City	Yes	No	No	No		No		0 days	I didn't smoke in the past month	I don't smoke tobacco		No												I have never tried smokless toba	I have never used Shisha		Yes	Idon'tknow	No
660	2012-07-04	Adama	Private	17	Male	Muslim		Grade 9	City	Yes	No	No	No		No		0 days	I didn't smoke in the past month	I don't smoke tobacco		No												I have never tried smokless toba	I have never used Shisha		Yes	Idon'tknow	No
663	2012-07-04	Adama	Private	16	Male	Muslim		Grade 9	City	Yes	No	No	No		No		0 days	I didn't smoke in the past month	I don't smoke tobacco		No												I have never tried smokless toba	I have never used Shisha		Yes	Idon'tknow	No
693	2012-07-04	Adama	Private	16	Female	Orthodox		Grade 10	City	Yes	No	No	No		No		0 days	I didn't smoke in the past month	I don't smoke tobacco		No												I have never tried smokless toba	I have never used Shisha		Yes	Idon'tknow	No
657	2012-07-04	Adama	Private	15	Female	Muslim		Grade 9	City	Yes	No	No	No		No		0 days	I didn't smoke in the past month	I don't smoke tobacco		No												I have never tried smokless toba	I have never used Shisha		Yes	No	No
639	2012-07-04	Adama	Private	15	Female	Muslim		Grade 9	City	Yes	No	No	No		No		0 days	I didn't smoke in the past month	I don't smoke tobacco		Yes	Very difficult	No	No	Yes	No	No	No	No	No	No		I have never tried smokless toba	I have never used Shisha		Yes	Yes	No
696	2012-07-04	Adama	Private	16	Female	Orthodox		Grade 10	City	Yes	No	No	No		No		0 days	I didn't smoke in the past month	I don't smoke tobacco		No												I have never tried smokless toba	I have never used Shisha		Yes	No	Yes	16	No
644	2012-07-04	Adama	Private	15	Female	Orthodox		Grade 9	Rural	Yes	No	No	No		No		0 days	I didn't smoke in the past month	I don't smoke tobacco		Yes	Very difficult	No	No	Yes	No	No	No	No	No	No		I have never tried smokless toba	I have never used Shisha		Yes	Idon'tknow	Yes	13	No
709	2012-07-04	Adama	Private	17	Female	Muslim		Grade 10	City	Yes	No	No	No		No		0 days	I didn't smoke in the past month	I don't smoke tobacco		No												I have never tried smokless toba	I have never used Shisha		Yes	No	No
635	2012-07-04	Adama	Private	15	Male	Muslim		Grade 9	City	Yes	No	No	No		No		0 days	I didn't smoke in the past month	I don't smoke tobacco		No												I have never tried smokless toba	I have never used Shisha		Yes	Yes	No
646	2012-07-04	Adama	Private	17	Male	Muslim		Grade 9	City	Yes	No	No	No		No		0 days	I didn't smoke in the past month	I don't smoke tobacco		Yes	Very difficult	No	No	Yes	No	No	No	No	No	No		I have never tried smokless toba	I have never used Shisha		Yes	Idon'tknow	No
723	2012-07-04	Adama	Private	16	Female	Orthodox		Grade 10	City	Yes	Yes	No	No		No		0 days	I didn't smoke in the past month	I don't smoke tobacco		Yes	Easy	No	No	Yes	No	No	No	No	No	No		I have never tried smokless toba	I have never used Shisha		Yes	Yes	No
715	2012-07-04	Adama	Private	16	Female	Muslim		Grade 10	City	Yes	No	No	No		No		0 days	I didn't smoke in the past month	I don't smoke tobacco		No												I have never tried smokless toba	I have never used Shisha		Yes	Yes	No
722	2012-07-04	Adama	Private	18	Male	Protestant		Grade 10	Rural	Yes	No	No	No		No		0 days	I didn't smoke in the past month	I don't smoke tobacco		No												I have never tried smokless toba	I have never used Shisha		Yes	No	No
654	2012-07-04	Adama	Private	16	Male	Muslim		Grade 9	City	Yes	No	No	No		No		0 days	I didn't smoke in the past month	I don't smoke tobacco		No												I have never tried smokless toba	I have never used Shisha		Yes	No	No
733	2012-07-04	Adama	Private	16	Female	Protestant		Grade 10	City	Yes	No	No	No		No		0 days	I didn't smoke in the past month	I don't smoke tobacco		Yes	Difficult	No	No	Yes	No	No	No	No	No	No		I have never tried smokless toba	I have never used Shisha		Yes	Yes	Yes	98	No
645	2012-07-04	Adama	Private	15	Female	Orthodox		Grade 9	City	Yes	No	No	No		No		0 days	I didn't smoke in the past month	I don't smoke tobacco		Yes	Very difficult	No	No	Yes	No	No	No	No	No	No		I have never tried smokless toba	I have never used Shisha		Yes	Idon'tknow	Yes	14	No
688	2012-07-04	Adama	Private	15	Male	Protestant		Grade 9	City	Yes	No	No	No		No		0 days	I didn't smoke in the past month	I don't smoke tobacco		No												I have never tried smokless toba	I have never used Shisha		Yes	Idon'tknow	No
702	2012-07-04	Adama	Private	16	Male	Protestant		Grade 10	City	Yes	No	No	No		No		0 days	I didn't smoke in the past month	I don't smoke tobacco		No												I have never tried smokless toba	I have never used Shisha		Yes	No	No
661	2012-07-04	Adama	Private	16	Male	Orthodox		Grade 9	City	Yes	No	No	No		No		0 days	I didn't smoke in the past month	I don't smoke tobacco		No												I have never tried smokless toba	I have never used Shisha		Yes	Idon'tknow	No
728	2012-07-04	Adama	Private	16	Female	Orthodox		Grade 10	City	Yes	No	No	No		No		0 days	I didn't smoke in the past month	I don't smoke tobacco		No												I have never tried smokless toba	I have never used Shisha		Yes	Idon'tknow	No
703	2012-07-04	Adama	Private	18	Male	Protestant		Grade 10	Rural	Yes	No	No	No		Yes	15	0 days	I didn't smoke in the past month	I don't smoke tobacco		Yes	Difficult	No	No	Yes	No	No	Yes	No	No	No		I have never tried smokless toba	I use shisha sometimes but not	More than one year	I don't know	Idon'tknow	Yes	15	Yes	Yes	20	No		No		No		No
725	2012-07-04	Adama	Private	16	Female	Muslim		Grade 10	City	Yes	No	No	No		No		0 days	I didn't smoke in the past month	I don't smoke tobacco		Yes	Easy	No	No	No	Yes	No	No	No	No	No		I have never tried smokless toba	I have never used Shisha		Yes	Yes	No
647	2012-07-04	Adama	Private	15	Male	Muslim		Grade 9	City	No	Yes	No	No		No		0 days	I didn't smoke in the past month	I don't smoke tobacco		Yes	Very difficult	No	No	Yes	No	No	No	No	No	No		I have never tried smokless toba	I have never used Shisha		Yes	Yes	No
686	2012-07-04	Adama	Private	17		Orthodox		Grade 9	City	Yes	No	No	No		No		0 days	I didn't smoke in the past month	I don't smoke tobacco		No												I have never tried smokless toba	I have never used Shisha		Yes	Yes	No
659	2012-07-04	Adama	Private	14	Female	Orthodox		Grade 9	City	Yes	No	No	No		No		0 days	I didn't smoke in the past month	I don't smoke tobacco		Yes	Very easy	No	No	Yes	No	No	No	No	No	No		I have never tried smokless toba	I have never used Shisha		No	Idon'tknow	Yes	14	Yes	No		Yes	7	No		No		No
718	2012-07-04	Adama	Private	16	Female	Muslim		Grade 10	City	Yes	No	No	No		No		0 days	I didn't smoke in the past month	I don't smoke tobacco		No												I have never tried smokless toba	I have never used Shisha		I don't know	Idon'tknow	No
652	2012-07-04	Adama	Private	15	Male	Muslim		Grade 9	City	Yes	No	No	No		No		0 days	I didn't smoke in the past month	I don't smoke tobacco		No												I have never tried smokless toba	I have never used Shisha		Yes	No	No
735	2012-07-04	Adama	Private	20	Male	Orthodox		Grade 10	Rural	No	No	Yes	No		No		0 days	I didn't smoke in the past month	I don't smoke tobacco		Yes	Easy	No	No	No	Yes	No	No	No	No	No		I have never tried smokless toba	I have never used Shisha		I don't know	Idon'tknow	No
643	2012-07-04	Adama	Private	15	Female	Muslim		Grade 9	City	Yes	No	No	No		No		0 days	I didn't smoke in the past month	I don't smoke tobacco		Yes	Very difficult	No	No	Yes	No	No	No	No	No	No		I have never tried smokless toba	I have never used Shisha		I don't know	Idon'tknow	No
717	2012-07-04	Adama	Private	16	Female	Muslim		Grade 10	City	Yes	No	No	No		No		0 days	I didn't smoke in the past month	I don't smoke tobacco		No												I have never tried smokless toba	I have never used Shisha		Yes	Idon'tknow	No
699	2012-07-04	Adama	Private	17	Male	Muslim		Grade 10	City	Yes	No	No	No		No		0 days	I didn't smoke in the past month	I don't smoke tobacco		Yes	Difficult	No	No	No	No	No	No	No	No	No	Khat shops	I have never tried smokless toba	I have used Shisha 1 or 2 times	6 months to one year	I don't know	Yes	No
674	2012-07-04	Adama	Private	16	Male	Muslim		Grade 9	City	Yes	No	No	No		No		0 days	I didn't smoke in the past month	I don't smoke tobacco		Yes	Very difficult	No	No	Yes	No	No	No	No	No	No		I have never tried smokless toba	I have used shisha previousely	More than one year	No	Yes	No
685	2012-07-04	Adama	Private	15	Female			Grade 9	City	Yes	No	No	No		No		0 days	I didn't smoke in the past month	I don't smoke tobacco		Yes	Difficult	No	No	Yes	No	No	No	No	No	No		I have tried smokless tobacco bu	I have never used Shisha		I don't know	Idon'tknow	No
711	2012-07-04	Adama	Private	16	Female	Muslim		Grade 10	City	Yes	No	No	No		No		0 days	I didn't smoke in the past month	I don't smoke tobacco		No												I have never tried smokless toba	I have never used Shisha		Yes	Idon'tknow	No
673	2012-07-04	Adama	Private	15	Male	Orthodox		Grade 9	City	Yes	No	No	No		No		0 days	I didn't smoke in the past month	I don't smoke tobacco		No												I have tried smokless tobacco bu	I have never used Shisha		Yes	Idon'tknow	No
637	2012-07-04	Adama	Private	16	Female	Orthodox		Grade 9	City	Yes	No	No	No		No		0 days	I didn't smoke in the past month	I don't smoke tobacco		No												I have never tried smokless toba	I have never used Shisha		Yes	Idon'tknow	No
671	2012-07-04	Adama	Private	15	Male	Muslim		Grade 9	City	Yes	No	No	No		No		0 days	I didn't smoke in the past month	I don't smoke tobacco		Yes	Very difficult	No	No	Yes	No	No	No	No	No	No		I have never tried smokless toba	I have never used Shisha		Yes	Idon'tknow	No
707	2012-07-04	Adama	Private	16	Female	Orthodox		Grade 10	City	Yes	No	No	No		No		0 days	I didn't smoke in the past month	I don't smoke tobacco		No												I have never tried smokless toba	I have never used Shisha		Yes	Yes	No
704	2012-07-04	Adama	Private	16	Female	Muslim		Grade 10	City	Yes	No	No	No		No		0 days	I didn't smoke in the past month	I don't smoke tobacco		No												I have never tried smokless toba	I have never used Shisha		Yes	Yes	No
668	2012-07-04	Adama	Private	15	Male	Muslim		Grade 9	City	Yes	No	No	No		No		0 days	I didn't smoke in the past month	I don't smoke tobacco		No												I have never tried smokless toba	I have never used Shisha		Yes	No	No
684	2012-07-04	Adama	Private	16	Male	Muslim		Grade 9	City	Yes	No	No	No		No		0 days	I didn't smoke in the past month	I don't smoke tobacco		No												I have never tried smokless toba	I have never used Shisha		I don't know	Idon'tknow	No
690	2012-07-04	Adama	Private	15	Male	Other	Waaqefataa	Grade 9	City	Yes	No	No	No		No		0 days	I didn't smoke in the past month	I don't smoke tobacco		Yes	Very difficult	No	No	Yes	No	No	No	No	No	No		I have never tried smokless toba	I have never used Shisha		Yes	No	Yes	9	No
700	2012-07-04	Adama	Private	16	Female	Muslim		Grade 10	City	No	Yes	No	No		No		0 days	I didn't smoke in the past month	I don't smoke tobacco		No												I have never tried smokless toba	I have never used Shisha		Yes	Yes	No
692	2012-07-04	Adama	Private	17	Male	Orthodox		Grade 9	City	Yes	No	No	No		No		0 days	I didn't smoke in the past month	I don't smoke tobacco		Yes	Missing										99	Missing	I have never used Shisha		Yes	Idon'tknow	No
737	2012-07-04	Adama	Private	19	Male	Orthodox		Grade 10	City	Yes	No	No	No		No		0 days	I didn't smoke in the past month	I don't smoke tobacco		Yes	Easy	No	No	Yes	No	No	No	No	No	No		I have never tried smokless toba	I have never used Shisha		I don't know	Yes	No
669	2012-07-04	Adama	Private	16	Male	Orthodox		Grade 9	City	Yes	No	No	No		No		0 days	I didn't smoke in the past month	I don't smoke tobacco		No												I have never tried smokless toba	I have never used Shisha		Yes	No	Yes	15	No
714	2012-07-04	Adama	Private	16	Female	Muslim		Grade 10	City	Yes	No	No	No		No		0 days	I didn't smoke in the past month	I don't smoke tobacco		No												I have never tried smokless toba	I have never used Shisha		Yes	Yes	No
724	2012-07-04	Adama	Private	16	Female	Muslim		Grade 10	City	Yes	No	No	No		No		0 days	I didn't smoke in the past month	I don't smoke tobacco		Yes	Easy	No	No	No	Yes	No	No	No	No	No		I have never tried smokless toba	I have never used Shisha		Yes	Yes	No
662	2012-07-04	Adama	Private	15	Female	Muslim		Grade 9	City	Yes	No	No	No		No		0 days	I didn't smoke in the past month	I don't smoke tobacco		No												I have never tried smokless toba	I have never used Shisha		Yes	No	No
710	2012-07-04	Adama	Private	18	Male	Muslim		Grade 10	City	Yes	No	No	No		No		0 days	I didn't smoke in the past month	I don't smoke tobacco		No												I have never tried smokless toba	I have never used Shisha		Yes	No	No
664	2012-07-04	Adama	Private	15	Female	Protestant		Grade 9	City	Yes	No	No	No		No		0 days	I didn't smoke in the past month	I don't smoke tobacco		No												I have never tried smokless toba	I have never used Shisha		Yes	Yes	No
666	2012-07-04	Adama	Private	15	Female	Protestant		Grade 9	City	Yes	No	No	No		No		0 days	I didn't smoke in the past month	I don't smoke tobacco		No												I have never tried smokless toba	I have never used Shisha		Yes	Idon'tknow	No
650	2012-07-04	Adama	Private	15	Male	Orthodox		Grade 9	City	Yes	No	No	No		No		0 days	I didn't smoke in the past month	I don't smoke tobacco		Yes	Difficult	No	No	Yes	No	No	No	No	No	No		I have never tried smokless toba	I have never used Shisha		Yes	No	No
683	2012-07-04	Adama	Private	15	Male	Muslim		Grade 9	City	Yes	No	No	No		No		0 days	I didn't smoke in the past month	I don't smoke tobacco		No												I have never tried smokless toba	I have never used Shisha		Yes	Yes	Missing		Missing
732	2012-07-04	Adama	Private	17	Female	Muslim		Grade 10	City	Yes	No	No	No		No		0 days	I didn't smoke in the past month	I don't smoke tobacco		No												Missing	I have never used Shisha		No	Idon'tknow	No
649	2012-07-04	Adama	Private	15	Male	Muslim		Grade 9	City	Yes	No	No	No		No		0 days	I didn't smoke in the past month	I don't smoke tobacco		Yes	Very difficult	No	No	Yes	No	No	No	No	No	No		I have never tried smokless toba	I have never used Shisha		Yes	Yes	No
712	2012-07-04	Adama	Private	16	Female	Muslim		Grade 10	City	Yes	No	No	No		No		0 days	I didn't smoke in the past month	I don't smoke tobacco		No												I have never tried smokless toba	I have never used Shisha		Yes	Idon'tknow	No
694	2012-07-04	Adama	Private	16	Female	Orthodox		Grade 10	City	Yes	No	No	No		No		0 days	I didn't smoke in the past month	I don't smoke tobacco		No												I have never tried smokless toba	I have never used Shisha		Yes	No	No
631	2012-07-01	Adama	Private	15	Female	Protestant		Grade 9	City	Yes	No	No	No		No		0 days	I didn't smoke in the past month	I don't smoke tobacco		No												I have never tried smokless toba	I have never used Shisha		Yes	Idon'tknow	No
655	2012-07-04	Adama	Private	15	Female	Muslim		Grade 9	City	Yes	No	No	No		No		0 days	I didn't smoke in the past month	I don't smoke tobacco		No												Missing	I have never used Shisha		Yes	No	No
653	2012-07-04	Adama	Private	15	Male	Muslim		Grade 9	City	Yes	No	No	No		No		0 days	I didn't smoke in the past month	I don't smoke tobacco		No												I have never tried smokless toba	I have never used Shisha		Yes	No	No
678	2012-07-04	Adama	Private	15	Female	Muslim		Grade 9	City	Yes	No	No	No		No		0 days	I didn't smoke in the past month	I don't smoke tobacco		No												I have never tried smokless toba	I have never used Shisha		Yes	Yes	No
633	2012-07-04	Adama	Private	15	Female	Muslim		Grade 9	City	Yes	No	No	No		No		0 days	I didn't smoke in the past month	I don't smoke tobacco		Yes	Difficult	No	No	Yes	No	No	No	No	No	No		I have never tried smokless toba	I have never used Shisha		Yes	Idon'tknow	No
706	2012-07-04	Adama	Private	16	Male	Orthodox		Grade 10	City	Yes	No	No	No		No		0 days	I didn't smoke in the past month	I don't smoke tobacco		Yes	Difficult	No	No	Yes	No	No	No	No	No	No		I have never tried smokless toba	I have never used Shisha		Yes	Yes	No
691	2012-07-04	Adama	Private	15	Male	Protestant		Grade 9	City	Yes	No	No	No		No		0 days	I didn't smoke in the past month	I don't smoke tobacco		Yes	Difficult	No	No	No	No	No	No	No	No	No	From women who sell cofee	I have never tried smokless toba	I have never used Shisha		Yes	Yes	No
719	2012-07-04	Adama	Private	18	Male	Muslim		Grade 10	City	Yes	No	No	No		No		0 days	I didn't smoke in the past month	I don't smoke tobacco		Yes	Very easy	No	No	Yes	No	No	No	No	No	Yes		I have never tried smokless toba	I have never used Shisha		Yes	Idon'tknow	No
736	2012-07-04	Adama	Private	18	Male	Orthodox		Grade 10	City	Yes	No	No	No		No		0 days	I didn't smoke in the past month	I don't smoke tobacco		Yes	Very difficult	No	No	Yes	No	No	No	No	No	No		I have never tried smokless toba	I have never used Shisha		Yes	Idon'tknow	Yes	16	No
687	2012-07-04	Adama	Private	15	Male	Muslim		Grade 9	City	Yes	No	No	No		No		0 days	I didn't smoke in the past month	I don't smoke tobacco		No												I have never tried smokless toba	I have never used Shisha		Yes	No	No
658	2012-07-04	Adama	Private	17	Male	Muslim		Grade 9	City	Yes	No	No	No		No		0 days	I didn't smoke in the past month	I don't smoke tobacco		No												I have never tried smokless toba	I have never used Shisha		Yes	Idon'tknow	No
726	2012-07-04	Adama	Private	16	Female	Muslim		Grade 10	City	Yes	No	No	No		No		0 days	I didn't smoke in the past month	I don't smoke tobacco		No												I have never tried smokless toba	I have never used Shisha		Yes	Idon'tknow	No
708	2012-07-04	Adama	Private	16	Female	Protestant		Grade 10	City	Yes	No	No	No		No		0 days	I didn't smoke in the past month	I don't smoke tobacco		No												I have never tried smokless toba	I have never used Shisha		Yes	No	No
689	2012-07-04	Adama	Private	15	Female	Muslim		Grade 9	City	Yes	No	No	No		No		0 days	I didn't smoke in the past month	I don't smoke tobacco		No												I have never tried smokless toba	I have never used Shisha		Yes	Yes	No
638	2012-07-04	Adama	Private	15	Female	Orthodox		Grade 9	City	Yes	No	No	No		No		0 days	I didn't smoke in the past month	I don't smoke tobacco		No												I have never tried smokless toba	I have never used Shisha		Yes	No	No
672	2012-07-04	Adama	Private	15	Male	Muslim		Grade 9	City	Yes	No	No	No		No		0 days	I didn't smoke in the past month	I don't smoke tobacco		No												I have never tried smokless toba	I have never used Shisha		Yes	No	No
713	2012-07-04	Adama	Private	16	Female	Muslim		Grade 10	City	Yes	No	No	No		No		0 days	I didn't smoke in the past month	I don't smoke tobacco		No												Missing	Missing		Yes	Idon'tknow	No
701	2012-07-04	Adama	Private	16	Female	Muslim		Grade 10	City	Yes	No	No	No		No		0 days	I didn't smoke in the past month	I don't smoke tobacco		No												I have never tried smokless toba	I have never used Shisha		Yes	Yes	No
721	2012-07-04	Adama	Private	16	Female	Muslim		Grade 10	City	Yes	No	No	No		No		0 days	I didn't smoke in the past month	I don't smoke tobacco		No												I have never tried smokless toba	I have never used Shisha		Yes	Idon'tknow	No
681	2012-07-04	Adama	Private	15	Female	Muslim		Grade 9	City	Yes	No	No	No		No		0 days	I didn't smoke in the past month	I don't smoke tobacco		Yes	Very difficult	No	No	Yes	No	No	No	No	No	No		I have never tried smokless toba	I have never used Shisha		Yes	Yes	No
676	2012-07-04	Adama	Private	15	Female	Orthodox		Grade 9	City	Yes	No	No	No		No		0 days	I didn't smoke in the past month	I don't smoke tobacco		No												I have never tried smokless toba	I have never used Shisha		Yes	Idon'tknow	No
727	2012-07-04	Adama	Private	17	Female	Orthodox		Grade 10	City	Yes	No	No	No		No		0 days	I didn't smoke in the past month	I don't smoke tobacco		Yes	Very easy	No	No	Yes	No	No	No	No	No	No		I have never tried smokless toba	I have never used Shisha		Yes	Yes	No
641	2012-07-04	Adama	Private	16	Male	Muslim		Grade 9	City	Yes	No	No	No		No		0 days	I didn't smoke in the past month	I don't smoke tobacco		Yes	Very easy	No	No	Yes	Yes	No	No	No	No	No		I have never tried smokless toba	I have never used Shisha		Yes	Yes	No
648	2012-07-04	Adama	Private	15	Male	Muslim		Grade 9	City	Yes	No	No	No		No		0 days	I didn't smoke in the past month	I don't smoke tobacco		Yes	Very difficult	No	No	Yes	No	No	No	No	No	No		I have never tried smokless toba	I have never used Shisha		I don't know	Idon'tknow	No
632	2012-07-04	Adama	Private	15	Female	Muslim		Grade 9	City	Yes	No	No	No		No		0 days	I didn't smoke in the past month	I don't smoke tobacco		No												I have never tried smokless toba	I have never used Shisha		Yes	Yes	No
677	2012-07-04	Adama	Private	15	Female	Muslim		Grade 9	City	Yes	No	No	No		No		0 days	I didn't smoke in the past month	I don't smoke tobacco		No												I have never tried smokless toba	I have never used Shisha		Yes	Idon'tknow	No
705	2012-07-04	Adama	Private	17	Female	Muslim		Grade 10	City	Yes	No	No	No		No		0 days	I didn't smoke in the past month	I don't smoke tobacco		No												I have never tried smokless toba	I have never used Shisha		Yes	Yes	No
731	2012-07-04	Adama	Private	17	Male	Protestant		Grade 10	City	Yes	No	No	No		No		0 days	I didn't smoke in the past month	I don't smoke tobacco		No												I have never tried smokless toba	I have never used Shisha		Yes	No	No
670	2012-07-04	Adama	Private	16	Male	Muslim		Grade 9	City	Yes	No	No	No		No		0 days	I didn't smoke in the past month	I don't smoke tobacco		No												I have never tried smokless toba	I have never used Shisha		Yes	Idon'tknow	No
675	2012-07-04	Adama	Private	15	Female	Orthodox		Grade 9	City	Yes	No	No	No		No		0 days	I didn't smoke in the past month	I don't smoke tobacco		Yes	Difficult	No	No	Yes	No	No	No	No	No	No		I have never tried smokless toba	I have never used Shisha		Yes	Idon'tknow	No
734	2012-07-04	Adama	Private	18	Male	Muslim		Grade 10	City	Yes	No	No	No		No		0 days	I didn't smoke in the past month	I don't smoke tobacco		No												I have never tried smokless toba	I have never used Shisha		Yes	Idon'tknow	No
729	2012-07-04	Adama	Private	17	Male	Muslim		Grade 10	City	Yes	No	No	No		No		0 days	I didn't smoke in the past month	I don't smoke tobacco		Yes	Very difficult	No	No	Yes	No	No	No	No	No	No		I have never tried smokless toba	I have never used Shisha		Yes	Idon'tknow	No
503	2012-07-03	Adama	Goverment	16	Male	Orthodox		Grade 9	Rural	No	Yes	No	No		No		0 days	I didn't smoke in the past month	I don't smoke tobacco		No												I have never tried smokless toba	I have never used Shisha		Yes	Idon'tknow	No
461	2012-07-03	Adama	Goverment	16	Male	Muslim		Grade 9	Rural	No	Yes	No	No		No		0 days	I didn't smoke in the past month	I don't smoke tobacco		No												I have never tried smokless toba	I have never used Shisha		Yes	Yes	No
492	2012-07-03	Adama	Goverment	17	Female	Orthodox		Grade 9	City	Yes	Yes	No	No		No		0 days	I didn't smoke in the past month	I don't smoke tobacco		Yes	Very difficult	No	No	Yes	No	No	No	No	No	No		I have never tried smokless toba	I have never used Shisha		Yes	Yes	No
521	2012-07-03	Adama	Goverment	17	Female	Orthodox		Grade 10	City	Yes	No	No	No		No		0 days	I didn't smoke in the past month	I don't smoke tobacco		No												I have never tried smokless toba	I have never used Shisha		Yes	Yes	Yes	5	No
536	2012-07-03	Adama	Goverment	17	Male	Muslim		Grade 10	City	Yes	No	No	No		No		0 days	I didn't smoke in the past month	I don't smoke tobacco		No												I have never tried smokless toba	I have never used Shisha		Yes	Idon'tknow	No
459	2012-07-03	Adama	Goverment	17	Female	Orthodox		Grade 9	City	Yes	No	No	No		No		0 days	I didn't smoke in the past month	I don't smoke tobacco		Yes	Very difficult	No	No	Yes	No	No	No	No	No	No		I have never tried smokless toba	I have never used Shisha		Yes	Idon'tknow	No
547	2012-07-03	Adama	Goverment	17	Female	Muslim		Grade 10	City	Yes	No	No	No		No		0 days	I didn't smoke in the past month	I don't smoke tobacco		No												I have never tried smokless toba	I have never used Shisha		Yes	Yes	No
484	2012-07-03	Adama	Goverment	16	Male	Muslim		Grade 9	City	Yes	No	No	No		No		0 days	I didn't smoke in the past month	I don't smoke tobacco		Yes	Very difficult	No	No	Yes	No	No	No	No	No	No		I have never tried smokless toba	I have never used Shisha		Yes	Yes	No
502	2012-07-03	Adama	Goverment	18	Male	Muslim		Grade 9	City	No	Yes	No	No		No		0 days	I didn't smoke in the past month	I don't smoke tobacco		No												I have never tried smokless toba	I have never used Shisha		Yes	No	No
549	2012-07-03	Adama	Goverment	18	Male	Muslim		Grade 10		No	Yes	No	No		No		0 days	I didn't smoke in the past month	I don't smoke tobacco		Yes	Difficult	No	No	Yes	No	No	No	No	No	No		I have never tried smokless toba	I have never used Shisha		No	Yes	No
494	2012-07-03	Adama	Goverment	15	Female	Orthodox		Grade 9	City	Yes	No	No	No		No		0 days	I didn't smoke in the past month	I don't smoke tobacco		No												I have never tried smokless toba	I have never used Shisha		Yes	Idon'tknow	Yes	14	No
518	2012-07-03	Adama	Goverment	17	Female	Orthodox		Grade 10	City	Yes	No	No	No		No		0 days	I didn't smoke in the past month	I don't smoke tobacco		Yes	Very difficult	No	No	Yes	No	No	No	No	No	No		I have never tried smokless toba	I have never used Shisha		Yes	Yes	No
488	2012-07-03	Adama	Goverment	16	Male	Muslim		Grade 9	City	Yes	No	No	No		No		0 days	I didn't smoke in the past month	I don't smoke tobacco		Yes	Very difficult	No	No	Yes	No	No	No	No	No	No		I have never tried smokless toba	I have never used Shisha		I don't know	Idon'tknow	No
506	2012-07-03	Adama	Goverment	17	Female	Orthodox		Grade 9	City	Yes	No	No	No		No		0 days	I didn't smoke in the past month	I don't smoke tobacco		Yes	Very easy	No	No	Yes	No	No	No	No	No	No		I have never tried smokless toba	I have never used Shisha		Yes	Yes	No
539	2012-07-03	Adama	Goverment	16	Female	Protestant		Grade 10	City	Yes	No	No	No		No		0 days	I didn't smoke in the past month	I don't smoke tobacco		No												I have never tried smokless toba	I have never used Shisha		Yes	Missing	No
462	2012-07-03	Adama	Goverment	17	Male	Muslim		Grade 9	City	Yes	No	No	No		No		0 days	I didn't smoke in the past month	I don't smoke tobacco		Yes	Very difficult	No	No	Yes	No	No	No	No	No	No		I have never tried smokless toba	I have never used Shisha		I don't know	Idon'tknow	No
507	2012-07-03	Adama	Goverment	16	Female	Orthodox		Grade 9	City	Yes	No	No	No		No		0 days	I didn't smoke in the past month	I don't smoke tobacco		Yes	Very difficult	No	No	Yes	No	No	No	No	No	No		I have never tried smokless toba	I have never used Shisha		Yes	Yes	Yes	15	No
481	2012-07-03	Adama	Goverment	16	Male	Catholic		Grade 9	City	Yes	No	No	No		No		0 days	I didn't smoke in the past month	I don't smoke tobacco		No												Missing	I have never used Shisha		Yes	Idon'tknow	No
478	2012-07-03	Adama	Goverment	17	Male	Orthodox		Grade 9	City	Yes	No	No	No		No		0 days	I didn't smoke in the past month	I don't smoke tobacco		Yes	Very difficult	No	No	Yes	No	No	No	No	No	Yes		I have never tried smokless toba	I have never used Shisha		Yes	No	Yes	15	No
460	2012-07-03	Adama	Goverment	17	Male	Muslim		Grade 9	City	Yes	No	No	No		No		0 days	I didn't smoke in the past month	I don't smoke tobacco		No												I have never tried smokless toba	I have never used Shisha		Yes	Idon'tknow	No
475	2012-07-03	Adama	Goverment	16	Male	Muslim		Grade 9	City	Yes	No	No	No		No		0 days	I didn't smoke in the past month	I don't smoke tobacco		Yes	Difficult	No	No	No	Yes	No	No	No	No	No		I have never tried smokless toba	I have never used Shisha			Yes	No
527	2012-07-03	Adama	Goverment	18	Male	Muslim		Grade 10	City	No	No	Yes	No		No		0 days	I didn't smoke in the past month	I don't smoke tobacco		Yes	Very easy	No	No	Yes	Yes	No	No	No	No	No		I have never tried smokless toba	I have never used Shisha		Yes	Yes	No
531	2012-07-03	Adama	Goverment	16	Male	Orthodox		Grade 10	City	Yes	No	No	No		No		0 days	I didn't smoke in the past month	I don't smoke tobacco		Yes	Difficult	No	No	Yes	No	No	No	No	No	No		I have never tried smokless toba	I have never used Shisha		Yes	No	Yes	13	No
508	2012-07-03	Adama	Goverment	16	Female	Protestant		Grade 9	City	Yes	No	No	No		No		0 days	I didn't smoke in the past month	I don't smoke tobacco		No												I have never tried smokless toba	I have never used Shisha		Yes	Idon'tknow	Yes	16	No
498	2012-07-03	Adama	Goverment	17	Female	Muslim		Grade 9	City	No	No	No	No	From my brother	No		0 days	I didn't smoke in the past month	I don't smoke tobacco		Yes	Very difficult	No	No	Yes	No	No	No	No	No	No		I have never tried smokless toba	I have never used Shisha		Yes	Idon'tknow	No
509	2012-07-03	Adama	Goverment	17	Female	Orthodox		Grade 9	Rural	Yes	No	No	No		No		0 days	I didn't smoke in the past month	I don't smoke tobacco		No												I have never tried smokless toba	I have never used Shisha		Yes	Idon'tknow	No
514	2012-07-03	Adama	Goverment	17	Male	Muslim		Grade 10	Rural	No	No	No	No	From my brother	No		0 days	I didn't smoke in the past month	I don't smoke tobacco		No												I have never tried smokless toba	I have never used Shisha		Yes	Idon'tknow	No
532	2012-07-03	Adama	Goverment	17	Female	Orthodox		Grade 10	City	Yes	No	No	No		Yes	15	10 to 19 days	One ciggarate perday	smoke tobacco sometimes or feel	After I smoked, I don't have a	Yes	Difficult	No	No	Yes	No	No	No	No	No	No		I have tried smokless tobacco bu	I have never used Shisha		Yes	Idon'tknow	No
544	2012-07-03	Adama	Goverment	17	Female	Muslim		Grade 10	City	Yes	No	No	No		No		0 days	I didn't smoke in the past month	I don't smoke tobacco		No												I have never tried smokless toba	I have never used Shisha		Yes	Idon'tknow	No
496	2012-07-03	Adama	Goverment	16	Female	Muslim		Grade 9	City	Yes	No	No	No		No		0 days	I didn't smoke in the past month	I don't smoke tobacco		No												I have never tried smokless toba	I have never used Shisha		Yes	Yes	No
468	2012-07-03	Adama	Goverment	16	Male	Orthodox		Grade 9	City	Yes	No	No	No		No		0 days	I didn't smoke in the past month	I don't smoke tobacco		No												I have never tried smokless toba	I have never used Shisha		Yes	Idon'tknow	Yes	14	No
486	2012-07-03	Adama	Goverment	16	Male	Muslim		Grade 9	City	Yes	No	No	No		No		0 days	I didn't smoke in the past month	I don't smoke tobacco		Yes	Very difficult	No	No	Yes	Yes	No	No	No	No	No		I have never tried smokless toba	I have never used Shisha		Yes	Yes	No
554	2012-07-03	Adama	Goverment	18	Female	Muslim		Grade 10	Rural	Yes	No	No	No		No		0 days	I didn't smoke in the past month	I don't smoke tobacco		No												I have never tried smokless toba	I have never used Shisha		Yes	No	No
477	2012-07-03	Adama	Goverment	17	Male	Muslim		Grade 9	City	Yes	No	No	No		No		0 days	I didn't smoke in the past month	I don't smoke tobacco		Yes	Very difficult	No	No	Yes	No	No	No	No	No	No		I have never tried smokless toba	I have never used Shisha		Yes	Idon'tknow	No
489	2012-07-03	Adama	Goverment	16	Female	Orthodox		Grade 9	City	Yes	No	No	No		No		0 days	I didn't smoke in the past month	I don't smoke tobacco		No												I have never tried smokless toba	I have never used Shisha		Yes	Idon'tknow	No
504	2012-07-03	Adama	Goverment	16	Female	Orthodox		Grade 9	Rural	No	Yes	No	No		No		0 days	I didn't smoke in the past month	I don't smoke tobacco		No												I have never tried smokless toba	I have never used Shisha		Yes	Idon'tknow	Yes	15	No
505	2012-07-03	Adama	Goverment	16	Male	Orthodox		Grade 9	City	Yes	No	No	No		No		0 days	I didn't smoke in the past month	I don't smoke tobacco		Yes	Difficult	No	No	Yes	Yes	No	No	No	No	No		I have never tried smokless toba	I have never used Shisha		Yes	Yes	No
501	2012-07-03	Adama	Goverment	14	Female	Orthodox		Grade 9	City	Yes	No	No	No		No		0 days	I didn't smoke in the past month	I don't smoke tobacco		Yes	Very difficult	No	No	Yes	No	No	No	No	No	No		I have never tried smokless toba	I have never used Shisha		Yes	Idon'tknow	Yes	13	No
485	2012-07-03	Adama	Goverment	16	Female	Protestant		Grade 9	City	Yes	No	No	No		No		0 days	I didn't smoke in the past month	I don't smoke tobacco		Yes	Difficult	No	No	Yes	No	No	No	No	No	No		I have never tried smokless toba	I have never used Shisha		Yes	Yes	No
525	2012-07-03	Adama	Goverment	17	Male	Muslim		Grade 10	City	Yes	No	No	No		No		0 days	I didn't smoke in the past month	I don't smoke tobacco		Yes	Difficult	No	No	Yes	No	No	No	No	No	No		I have never tried smokless toba	I have never used Shisha		Yes	Yes	No
474	2012-07-03	Adama	Goverment	17	Female	Muslim		Grade 9	Rural	Yes	No	No	No		No		0 days	I didn't smoke in the past month	I don't smoke tobacco		Yes	Very difficult	No	Yes	No	No	No	No	No	No	No		I use smokeless tobacco sometim	I have never used Shisha		I don't know	Missing	No
490	2012-07-03	Adama	Goverment	15	Female	Protestant		Grade 9	City	Yes	No	No	No		No		0 days	I didn't smoke in the past month	I don't smoke tobacco		No												I have never tried smokless toba	I have never used Shisha		Yes	Idon'tknow	No
495	2012-07-03	Adama	Goverment	15	Female	Orthodox		Grade 9	City	Yes	No	No	No		No		0 days	I didn't smoke in the past month	I don't smoke tobacco		No												I have never tried smokless toba	I have never used Shisha		Yes	Yes	Yes	14	No
465	2012-07-03	Adama	Goverment	15	Male	Orthodox		Grade 9	City	Yes	No	No	No		No		0 days	I didn't smoke in the past month	I don't smoke tobacco		No												I have never tried smokless toba	I have never used Shisha		Yes	Missing	No
513	2012-07-03	Adama	Goverment	18	Female	Muslim		Grade 10	City	Yes	No	No	No		No		0 days	I didn't smoke in the past month	I don't smoke tobacco		No												I have never tried smokless toba	I have never used Shisha		Yes	No	No
530	2012-07-03	Adama	Goverment	18	Female	Orthodox		Grade 10	City	Yes	No	No	No		No		0 days	I didn't smoke in the past month	I don't smoke tobacco		No												I have never tried smokless toba	I have never used Shisha		Yes	Idon'tknow	No
476	2012-07-03	Adama	Goverment	16	Female	Muslim		Grade 9	City	Yes	No	No	No		No		0 days	I didn't smoke in the past month	I don't smoke tobacco		Yes	Very difficult	No	No	Yes	No	No	No	No	No	No		I have never tried smokless toba	I have never used Shisha		Yes	Yes	Yes	16	No
535	2012-07-03	Adama	Goverment	17	Male	Orthodox		Grade 10	City	No	No	Yes	No		No		0 days	I didn't smoke in the past month	I don't smoke tobacco		Yes	Very easy	No	No	Yes	No	No	No	No	No	No		I have never tried smokless toba	I have used Shisha 1 or 2 times	<6 months	Yes	Yes	Yes	17	No
534	2012-07-03	Adama	Goverment	18	Male	Orthodox		Grade 10	City	No	Yes	No	No		No		0 days	I didn't smoke in the past month	I don't smoke tobacco		No												I have never tried smokless toba	I have never used Shisha		I don't know	Idon'tknow	Yes	17	No
541	2012-07-03	Adama	Goverment	17	Female	Muslim		Grade 10	City	Yes	No	No	No		No		Missing	I didn't smoke in the past month	I don't smoke tobacco		No												I have never tried smokless toba	I have never used Shisha		Yes	Missing	No
499	2012-07-03	Adama	Goverment	16	Female	Orthodox		Grade 9	City	Yes	No	No	No	From my sister	No		0 days	I didn't smoke in the past month	I don't smoke tobacco		No												Missing	I have never used Shisha		Yes	Idon'tknow	No
528	2012-07-03	Adama	Goverment	17	Male	Muslim		Grade 10	City	Yes	No	No	No		No		0 days	I didn't smoke in the past month	I don't smoke tobacco		Yes	Very easy	No	No	Yes	No	No	No	No	No	No		I have never tried smokless toba	I have never used Shisha		Yes	Idon'tknow	No
533	2012-07-03	Adama	Goverment	18	Female	Orthodox		Grade 10	Rural	Yes	No	No	No		No		0 days	I didn't smoke in the past month	I don't smoke tobacco		No												I have never tried smokless toba	I have never used Shisha		I don't know	Idon'tknow	No
517	2012-07-03	Adama	Goverment	15	Female	Orthodox		Grade 10	City	Yes	No	No	No		No		0 days	I didn't smoke in the past month	I don't smoke tobacco		No												I have never tried smokless toba	I have never used Shisha		Yes	Yes	No
524	2012-07-03	Adama	Goverment	17	Female	Orthodox		Grade 10	Rural	Yes	No	No	No		No		0 days	I didn't smoke in the past month	I don't smoke tobacco		No												I have never tried smokless toba	I have never used Shisha		Yes	Yes	No
512	2012-07-03	Adama	Goverment	16	Female	Orthodox		Grade 9	City	Yes	No	No	No		No		0 days	I didn't smoke in the past month	I don't smoke tobacco		Yes	Very difficult	No	No	Yes	Yes	No	No	No	No	No		I have never tried smokless toba	I have never used Shisha		Yes	Yes	No
550	2012-07-03	Adama	Goverment	17	Female	Orthodox		Grade 10	City	Yes	No	No	No		No		0 days	I didn't smoke in the past month	I don't smoke tobacco		Yes	Very difficult										99	Missing	I have never used Shisha		I don't know	Idon'tknow	No
511	2012-07-03	Adama	Goverment	17	Female	Muslim		Grade 9	City	Yes	No	No	No		No		0 days	I didn't smoke in the past month	I don't smoke tobacco		Yes	Very difficult	No	No	Yes	No	No	No	No	No	No		I have never tried smokless toba	I have never used Shisha		Yes	Idon'tknow	No
552	2012-07-03	Adama	Goverment	15	Male	Muslim		Grade 10	City	Yes	No	No	No		No		0 days	I didn't smoke in the past month	I don't smoke tobacco		Yes	Difficult	No	No	Yes	No	No	No	No	No	No		I have never tried smokless toba	I have never used Shisha		Yes	Idon'tknow	No
529	2012-07-03	Adama	Goverment	16	Female	Muslim		Grade 10	City	Yes	No	No	No		No		0 days	I didn't smoke in the past month	I don't smoke tobacco		No												I have never tried smokless toba	I have never used Shisha		Yes	Idon'tknow	No
526	2012-07-03	Adama	Goverment	18	Male	Muslim		Grade 10	City	Yes	No	No	No		No		0 days	I didn't smoke in the past month	I don't smoke tobacco		Yes	Very easy	No	No	No	Yes	No	No	No	No	No		I have never tried smokless toba	I have never used Shisha		Yes	Yes	No
551	2012-07-03	Adama	Goverment	17	Male	Orthodox		Grade 10		Yes	No	No	No		No		0 days	I didn't smoke in the past month	I don't smoke tobacco		No												I have never tried smokless toba	I have used Shisha 1 or 2 times	<6 months	Yes	Yes	Yes	99	Yes	Yes	2	No		No		No		No
548	2012-07-03	Adama	Goverment	16	Female	Muslim		Grade 10	City	Yes	No	No	No		No		0 days	I didn't smoke in the past month	I don't smoke tobacco		No												I have never tried smokless toba	I have never used Shisha		Yes	Idon'tknow	No
540	2012-07-03	Adama	Goverment	16	Female	Muslim		Grade 10		No	No	Yes	No		No		0 days	I didn't smoke in the past month	I don't smoke tobacco		No												I have never tried smokless toba	I have never used Shisha		Yes	No	No
546	2012-07-03	Adama	Goverment	15	Female	Orthodox		Grade 10	City	Yes	No	No	No		No		0 days	I didn't smoke in the past month	I don't smoke tobacco		No												I have never tried smokless toba	I have never used Shisha		Yes	Yes	No
467	2012-07-03	Adama	Goverment	18	Male	Muslim		Grade 9	City	Yes	No	No	No		No		0 days	I didn't smoke in the past month	I don't smoke tobacco		Yes	Easy	No	No	Yes	No	Yes	No	No	No	No		I have never tried smokless toba	I have never used Shisha		Yes	Yes	No
519	2012-07-03	Adama	Goverment	18	Male	Orthodox		Grade 10	City	Yes	No	No	No		No		0 days	I didn't smoke in the past month	I don't smoke tobacco		Yes	Difficult	Yes	No	No	No	No	No	No	No	No		I have never tried smokless toba	I have never used Shisha		Yes	Idon'tknow	No
483	2012-07-03	Adama	Goverment	16	Male	Orthodox		Grade 9	City	Yes	No	No	No		No		0 days	I didn't smoke in the past month	I don't smoke tobacco		Yes	Very difficult	No	No	Yes	No	No	No	No	No	No		I have never tried smokless toba	I have never used Shisha		Yes	Idon'tknow	No
463	2012-07-03	Adama	Goverment		Female	Muslim		Grade 9	Rural	Yes	No	No	No		No		0 days	I didn't smoke in the past month	I don't smoke tobacco		Yes	Easy	No	No	No	No	No	No	No	No	Yes		I have never tried smokless toba	I have never used Shisha		No	Missing	No
493	2012-07-03	Adama	Goverment	15	Female	Orthodox		Grade 9	City	Yes	No	No	No		No		0 days	I didn't smoke in the past month	I don't smoke tobacco		No												I have never tried smokless toba	I have never used Shisha		Yes	Yes	Yes	14	No
500	2012-07-03	Adama	Goverment	16	Female	Orthodox		Grade 9	City	No	Yes	No	No		No		0 days	I didn't smoke in the past month	I don't smoke tobacco		No												I have never tried smokless toba	I have never used Shisha		Yes	Idon'tknow	Yes	12	No
491	2012-07-03	Adama	Goverment	16	Male	Orthodox		Grade 9	City	Yes	No	No	No		No		0 days	I didn't smoke in the past month	I don't smoke tobacco		No												I have never tried smokless toba	I have never used Shisha			Yes	No
487	2012-07-03	Adama	Goverment	18	Male	Catholic		Grade 9	Rural	Yes	No	No	No		No		0 days	I didn't smoke in the past month	I don't smoke tobacco		No												I have never tried smokless toba	I have never used Shisha		Yes	Idon'tknow	No
553	2012-07-03	Adama	Goverment	17	Female	Muslim		Grade 10	City	Yes	No	No	No		No		0 days	I didn't smoke in the past month	I don't smoke tobacco		No												I have never tried smokless toba	I have never used Shisha		Yes	Idon'tknow	No
543	2012-07-03	Adama	Goverment	18	Male	Muslim		Grade 10	City	No	Yes	No	No		No		0 days	I didn't smoke in the past month	I don't smoke tobacco		No												Missing	I have never used Shisha			Idon'tknow	No
522	2012-07-03	Adama	Goverment	18	Female	Orthodox		Grade 10	City	Yes	No	No	No		No		0 days	I didn't smoke in the past month	I don't smoke tobacco		No												I have never tried smokless toba	I have never used Shisha		Yes	Missing	I don't know		No
497	2012-07-03	Adama	Goverment	17	Male			Grade 9	City	Yes	No	No	No		No		0 days	I didn't smoke in the past month	I don't smoke tobacco		Yes	Very difficult	No	No	Yes	No	No	No	No	No	No		I have never tried smokless toba	I have never used Shisha		Yes	Yes	Yes	16	Yes	Yes	5	Yes	3	Yes	2	Yes	2	Yes
537	2012-07-03	Adama	Goverment	16	Female	Orthodox		Grade 10	City	Yes	No	No	No		No		0 days	I didn't smoke in the past month	I don't smoke tobacco		No												I have never tried smokless toba	I have never used Shisha		Yes	Yes	No
479	2012-07-03	Adama	Goverment	16	Male	Orthodox		Grade 9	City	Yes	No	No	No		No		0 days	I didn't smoke in the past month	I don't smoke tobacco		Yes	Difficult	No	No	Yes	No	No	No	No	No	No		Missing	I have never used Shisha		Yes	Yes	Yes	99	No
471	2012-07-03	Adama	Goverment		Female	Catholic		Grade 9	City	Yes	No	No	No		No		0 days	I didn't smoke in the past month	I don't smoke tobacco		Yes	Very easy	No	No	No	No	No	No	No	No	No	Yes, but not mentioned	I have never tried smokless toba	I have never used Shisha		I don't know	Yes	No
523	2012-07-03	Adama	Goverment	18	Male	Orthodox		Grade 10	City	Yes	No	Yes	No		No		0 days	I didn't smoke in the past month	I don't smoke tobacco		No												I have never tried smokless toba	I have never used Shisha		Yes	Yes	Yes	16	No
520	2012-07-03	Adama	Goverment	15	Male	Orthodox		Grade 10	City	Yes	No	No	No		No		0 days	I didn't smoke in the past month	I don't smoke tobacco		Yes	Easy	No	No	Yes	Yes	No	No	No	No	No		I have never tried smokless toba	I have never used Shisha		Yes	Yes	No
480	2012-07-03	Adama	Goverment	16	Male	Orthodox		Grade 9	City	Yes	No	No	No		No		0 days	I didn't smoke in the past month	I don't smoke tobacco		Yes	Very difficult	No	No	Yes	No	No	No	No	No	No		Missing	I have never used Shisha		Yes	Idon'tknow	Yes	10	No
473	2012-07-03	Adama	Goverment	15	Male	Protestant		Grade 9	Rural	Yes	No	No	No		No		0 days	I didn't smoke in the past month	I don't smoke tobacco		No												I have never tried smokless toba	I have never used Shisha		Yes	Idon'tknow	No
472	2012-07-03	Adama	Goverment	16	Female	Orthodox		Grade 9	City	Yes	No	No	No		No		0 days	I didn't smoke in the past month	I don't smoke tobacco		Yes	Very difficult	No	No	Yes	No	No	No	No	No	No		Missing	I have never used Shisha		Yes	Idon'tknow	No
515	2012-07-03	Adama	Goverment	18	Male	Muslim		Grade 10	Rural	Yes	No	No	No		No		0 days	I didn't smoke in the past month	I don't smoke tobacco		Yes	Very difficult	No	No	Yes	No	No	No	No	No	No		I have never tried smokless toba	I have used Shisha 1 or 2 times	<6 months	Yes	Idon'tknow	Yes	16	No
516	2012-07-03	Adama	Goverment	19	Female	Orthodox		Grade 10	Rural	Yes	No	No	No		No		0 days	I didn't smoke in the past month	I don't smoke tobacco		No												I have never tried smokless toba	I have never used Shisha		I don't know	Idon'tknow	No
466	2012-07-03	Adama	Goverment	16	Female	Protestant		Grade 9	Rural	Yes	No	No	No		No		0 days	I didn't smoke in the past month	I don't smoke tobacco		Yes	Easy	Yes	No	No	No	No	No	No	No	No		I have tried smokless tobacco 1	I have never used Shisha		Yes	No	No
470	2012-07-03	Adama	Goverment	16	Female	Orthodox		Grade 9	City	Yes	No	No	No		No		0 days	I didn't smoke in the past month	I don't smoke tobacco		No												I have never tried smokless toba	I have never used Shisha		Yes	No	No
542	2012-07-03	Adama	Goverment	18	Male	Muslim		Grade 10	City	Yes	No	No	No		No		0 days	I didn't smoke in the past month	I don't smoke tobacco		No												Missing	I have never used Shisha		Yes	No	No
464	2012-07-03	Adama	Goverment	16	Male	Orthodox		Grade 9	City	Yes	No	No	No		No		0 days	I didn't smoke in the past month	I don't smoke tobacco		Yes	Very easy	No	No	Yes	No	No	No	No	No	No		I have never tried smokless toba	I have never used Shisha		Yes	Yes	Yes	13	Yes	Yes		No		Yes		No		Yes
482	2012-07-03	Adama	Goverment	16	Female	Orthodox		Grade 9	City	Yes	No	No	No		No		0 days	I didn't smoke in the past month	I don't smoke tobacco		Yes	Very easy	No	No	Yes	No	No	No	No	No	No		I have never tried smokless toba	I have never used Shisha		Yes	Yes	No
469	2012-07-03	Adama	Goverment	18	Male	Orthodox		Grade 9	Rural	Yes	No	No	No		No		0 days	I didn't smoke in the past month	I don't smoke tobacco		Yes	Easy	No	No	Yes	No	No	No	No	No	No		I have never tried smokless toba	I have never used Shisha		Yes	Idon'tknow	No
545	2012-07-03	Adama	Goverment	16	Female	Muslim		Grade 10	City	Yes	No	No	No		No		0 days	I didn't smoke in the past month	I don't smoke tobacco		No												Missing	I have never used Shisha		Yes	Idon'tknow	No
510	2012-07-03	Adama	Goverment	16	Male	Protestant		Grade 9	City	Yes	No	No	No		No		0 days	I didn't smoke in the past month	I don't smoke tobacco		No												I have never tried smokless toba	I have never used Shisha		Yes	Idon'tknow	No
538	2012-07-03	Adama	Goverment	17	Female	Orthodox		Grade 10	City	Yes	No	No	No		No		0 days	I didn't smoke in the past month	I don't smoke tobacco		No												I have never tried smokless toba	I have never used Shisha		Yes	Yes	No
1035	2012-07-02	Adama	Goverment	15	Female	Orthodox		Grade 10	Rural	Yes	No	No	No		No		0 days	I didn't smoke in the past month	I don't smoke tobacco		No												Missing	I have never used Shisha		Yes	No	No
982	2012-07-02	Adama	Goverment	17	Male	Orthodox		Grade 9	City	Yes	No	No	No		No		0 days	I didn't smoke in the past month	I don't smoke tobacco		Yes	Very difficult	No	No	Yes	No	No	No	No	No	No		I have never tried smokless toba	I have never used Shisha		Yes	Yes	Yes	99	No
1003	2012-07-02	Adama	Goverment	18	Female	Orthodox		Grade 10	Rural	Yes	No	No	No		No		0 days	I didn't smoke in the past month	I don't smoke tobacco		No												I have never tried smokless toba	I have never used Shisha		Yes	No	No
1013	2012-07-02	Adama	Goverment	18	Female	Muslim		Grade 10	City	No	Yes	No	No		No		0 days	I didn't smoke in the past month	I don't smoke tobacco		No												I have never tried smokless toba	I have never used Shisha		Yes	No	No
959	2012-07-02	Adama	Goverment	18	Male	Muslim		Grade 9	City	Yes	No	No	No		No		0 days	I didn't smoke in the past month	I don't smoke tobacco		No												I have never tried smokless toba	I have never used Shisha		Yes	No	Yes	16	No
997	2012-07-02	Adama	Goverment	18	Male	Muslim		Grade 9	Rural	Yes	No	No	No		No		0 days	I didn't smoke in the past month	I don't smoke tobacco		Yes	Very difficult	No	No	Yes	No	No	No	No	No	No		I have never tried smokless toba	I have never used Shisha		Yes	Idon'tknow	No
954	2012-07-02	Adama	Goverment	16	Female	Muslim		Grade 9	City	Yes	No	No	No		No		0 days	I didn't smoke in the past month	I don't smoke tobacco		No												I have never tried smokless toba	I have never used Shisha		Yes	No	No
1015	2012-07-02	Adama	Goverment	19	Male	Muslim		Grade 10	Rural	No	No	Yes	No		No		0 days	I didn't smoke in the past month	I don't smoke tobacco		Yes	Very difficult	No	No	Yes	No	No	No	No	No	No		I have tried smokless tobacco bu	I have never used Shisha		Yes	Idon'tknow	No
984	2012-07-02	Adama	Goverment	16	Male	Orthodox		Grade 9	City	Yes	No	No	No		No		0 days	I didn't smoke in the past month	I don't smoke tobacco		No												I have never tried smokless toba	I have never used Shisha		Yes	Idon'tknow	Yes	14	Yes	Yes	2	Yes	1	No		Yes	3	Yes
1030	2012-07-02	Adama	Goverment	17	Female	Muslim		Grade 10	Rural	No	Yes	No	No		No		0 days	I didn't smoke in the past month	I don't smoke tobacco		No												I have never tried smokless toba	I have never used Shisha		Yes	Idon'tknow	No
995	2012-07-02	Adama	Goverment	16	Female	Muslim		Grade 9	City	Yes	No	No	No		No		0 days	I didn't smoke in the past month	I don't smoke tobacco		No												I have never tried smokless toba	I have never used Shisha		Yes	Idon'tknow	No
974	2012-07-02	Adama	Goverment	18	Male	Orthodox		Grade 9	City	Yes	No	No	No		No		0 days	I didn't smoke in the past month	I don't smoke tobacco		Yes	Difficult	No	No	Yes	No	No	No	No	No	No		I have never tried smokless toba	I have never used Shisha		Yes	Yes	Yes	17	No
953	2012-07-02	Adama	Goverment	16	Male	Muslim		Grade 9	Rural	Yes	No	No	No		No		0 days	I didn't smoke in the past month	I don't smoke tobacco		Yes	Easy	No	No	Yes	No	No	No	No	No	No		I have never tried smokless toba	I have never used Shisha		Yes	Idon'tknow	No
996	2012-07-02	Adama	Goverment	16	Female	Muslim		Grade 9	Rural	Yes	No	No	No		No		0 days	I didn't smoke in the past month	I don't smoke tobacco		Yes	Difficult	No	No	Yes	No	No	No	No	No	No		I have never tried smokless toba	I have never used Shisha		Yes	Idon'tknow	No
955	2012-07-02	Adama	Goverment	15	Male	Orthodox		Grade 9	Rural	Yes	No	No	No		No		0 days	I didn't smoke in the past month	I don't smoke tobacco		Yes	Very easy	No	No	Yes	No	No	No	No	No	No		I have never tried smokless toba	I have never used Shisha		Yes	Idon'tknow	No
989	2012-07-02	Adama	Goverment	17	Female	Other	Apostlic	Grade 9	City	Yes	No	No	No		No		0 days	I didn't smoke in the past month	I don't smoke tobacco		No												I have never tried smokless toba	I have never used Shisha		I don't know	Idon'tknow	Yes	12	No
1032	2012-07-02	Adama	Goverment	18	Female	Muslim		Grade 10	Rural	Yes	No	No	No		No		0 days	I didn't smoke in the past month	I don't smoke tobacco		No												I have never tried smokless toba	I have never used Shisha		Yes	Idon'tknow	No
976	2012-07-02	Adama	Goverment	18	Female	Muslim		Grade 9	City	No	Yes	No	No		No		0 days	I didn't smoke in the past month	I don't smoke tobacco		No												Missing	I have never used Shisha		Yes	Yes	Yes	99	No
1042	2012-07-02	Adama	Goverment	19	Male	Orthodox		Grade 10	City	No	Yes	No	No		Yes	16	0 days	I didn't smoke in the past month	I don't smoke tobacco		Yes	Very difficult	Yes	No	No	No	No	No	No	No	Yes		I have never tried smokless toba	I have never used Shisha		I don't know	Idon'tknow	Yes	15	No
967	2012-07-02	Adama	Goverment	15	Male	Orthodox		Grade 9	City	Yes	No	No	No		No		0 days	I didn't smoke in the past month	I don't smoke tobacco		No												I have never tried smokless toba	I have never used Shisha		Yes	Yes	No
998	2012-07-02	Adama	Goverment	19	Male	Orthodox		Grade 9	City	Yes	No	No	No		No		0 days	I didn't smoke in the past month	I don't smoke tobacco		No												I have never tried smokless toba	I have never used Shisha		Yes	Idon'tknow	No
969	2012-07-02	Adama	Goverment	18	Male	Muslim		Grade 9	City	No	No	Yes	No		No		0 days	I didn't smoke in the past month	I don't smoke tobacco		Yes	Easy	No	No	Yes	Yes	Yes	No	No	No	No		I have never tried smokless toba	I have never used Shisha		I don't know	Idon'tknow	Yes	17	No
978	2012-07-02	Adama	Goverment	16	Female	Orthodox		Grade 9	City	Yes	No	No	No		Yes	99	0 days	I didn't smoke in the past month	I don't smoke tobacco		No												I have never tried smokless toba	I have never used Shisha		Yes	Yes	No
972	2012-07-02	Adama	Goverment	17	Female	Orthodox		Grade 9	Rural	Yes	No	No	No		No		0 days	I didn't smoke in the past month	I don't smoke tobacco		No												I have never tried smokless toba	I have never used Shisha		Yes	Yes	No
994	2012-07-02	Adama	Goverment	17	Male	Muslim		Grade 9	City	Yes	No	No	No		No		0 days	I didn't smoke in the past month	I don't smoke tobacco		Yes	Very difficult	Yes	No	Yes	Yes	No	No	No	No	No		I have never tried smokless toba	I have never used Shisha		Yes	No	Yes	9	No
971	2012-07-02	Adama	Goverment	18	Male	Orthodox		Grade 9	City	Yes	No	No	No		No		0 days	I didn't smoke in the past month	I don't smoke tobacco		Yes	Very difficult	No	No	Yes	No	No	No	No	No	No		I have tried smokless tobacco bu	I have never used Shisha		Yes	Yes	No
1023	2012-07-02	Adama	Goverment	19	Female	Orthodox		Grade 10	City	Yes	No	No	No		No		0 days	I didn't smoke in the past month	I don't smoke tobacco		No												I have never tried smokless toba	I have never used Shisha		I don't know	Idon'tknow	No
1025	2012-07-02	Adama	Goverment	18	Female			Grade 10	City	No	Yes	No	No		No		0 days	I didn't smoke in the past month	I don't smoke tobacco		Yes	Very easy										99	Missing	I have never used Shisha		Yes	Yes	No
1014	2012-07-02	Adama	Goverment	17	Male	Orthodox		Grade 10	City	Yes	No	No	No		No		0 days	I didn't smoke in the past month	I don't smoke tobacco		No												I have tried smokless tobacco bu	I have never used Shisha		Yes	Idon'tknow	No
1044	2012-07-02	Adama	Goverment	18	Female	Orthodox		Grade 10	City	Yes	No	No	No		No		0 days	I didn't smoke in the past month	I don't smoke tobacco		Yes	Very difficult	No	No	Yes	No	No	No	No	No	No		I have never tried smokless toba	I have never used Shisha		Yes	Idon'tknow	No
1011	2012-07-02	Adama	Goverment	17	Male	Orthodox		Grade 10	Rural	Yes	No	No	No		No		0 days	I didn't smoke in the past month	I don't smoke tobacco		No												I have never tried smokless toba	I have never used Shisha		Yes	No	Yes	17	No
988	2012-07-02	Adama	Goverment	18	Male	Muslim		Grade 9	City	Yes	No	No	No		No		0 days	I didn't smoke in the past month	I don't smoke tobacco		Yes	Very difficult	No	No	Yes	Yes	No	No	No	No	No		Missing	I have never used Shisha		I don't know	Idon'tknow	No
1002	2012-07-02	Adama	Goverment	17	Female	Protestant		Grade 10	Rural	Yes	No	No	No		No		0 days	I didn't smoke in the past month	I don't smoke tobacco		No												I have never tried smokless toba	I have never used Shisha		Yes	No	Yes	99	No
1021	2012-07-02	Adama	Goverment	16	Female	Orthodox		Grade 10	City	Yes	No	No	No		No		0 days	I didn't smoke in the past month	I don't smoke tobacco		No												I have never tried smokless toba	I have never used Shisha		Yes	Idon'tknow	No
986	2012-07-02	Adama	Goverment	16	Female	Orthodox		Grade 9	City	Yes	No	No	No		No		0 days	I didn't smoke in the past month	I don't smoke tobacco		No												I have never tried smokless toba	I have never used Shisha		I don't know	Idon'tknow	Yes	99	No
977	2012-07-02	Adama	Goverment	17	Male	Orthodox		Grade 9	City	Yes	No	No	No		Yes	14	1 or 2 days	Less than one ciggarate	smoke ciggarette but I don't fee	1-2 hours	Yes	Very difficult	No	No	Yes	No	No	No	No	No	No		I have never tried smokless toba	I have never used Shisha		Yes	Yes	No
1016	2012-07-02	Adama	Goverment	16	Female	Orthodox		Grade 10	City	Yes	No	No	No		No		0 days	I didn't smoke in the past month	I don't smoke tobacco		No												I have never tried smokless toba	I have never used Shisha		Yes	No	No
964	2012-07-02	Adama	Goverment	13	Male	Orthodox		Grade 9	City	Yes	No	No	No		No		0 days	I didn't smoke in the past month	I don't smoke tobacco		Yes	Difficult	No	No	Yes	No	No	No	No	No	No		I have never tried smokless toba	I have never used Shisha		Yes	Idon'tknow	No
1031	2012-07-02	Adama	Goverment	20	Female	Orthodox		Grade 10	City	Yes	No	No	No		No		0 days	I didn't smoke in the past month	I don't smoke tobacco		Yes	Very difficult	No	No	Yes	No	No	No	No	No	No		I have never tried smokless toba	I have never used Shisha		Yes	Yes	Yes	99	Yes	No		No		No		No		Yes
1036	2012-07-02	Adama	Goverment	17	Female	Orthodox		Grade 10	City	Yes	No	No	No		No		0 days	I didn't smoke in the past month	I don't smoke tobacco		Yes	Very difficult	Yes	No	Yes	Yes	No	No	No	No	No		I have never tried smokless toba	I have never used Shisha		Yes	Yes	No
957	2012-07-02	Adama	Goverment	16	Male	Protestant		Grade 9	City	Yes	No	No	No		No		0 days	I didn't smoke in the past month	I don't smoke tobacco		No												I have never tried smokless toba	I have never used Shisha		Yes	No	No
1000	2012-07-02	Adama	Goverment	16	Male	Orthodox		Grade 9	City	No	Yes	No	No		No		0 days	I didn't smoke in the past month	I don't smoke tobacco		No												I have never tried smokless toba	I have never used Shisha		Yes	No	Yes	15	Yes	No		No		No		No		Yes
987	2012-07-02	Adama	Goverment	17	Male	Orthodox		Grade 9	Rural	No	Yes	No	No		No		0 days	I didn't smoke in the past month	I don't smoke tobacco		No												I have never tried smokless toba	I have never used Shisha		I don't know	Idon'tknow	No
991	2012-07-02	Adama	Goverment	16	Male	Protestant		Grade 9	City	Yes	No	Yes	No		No		0 days	I didn't smoke in the past month	I don't smoke tobacco		No												I have never tried smokless toba	I have never used Shisha		Yes	Yes	Yes	99	No
958	2012-07-02	Adama	Goverment	17	Male	Muslim		Grade 9	City	Yes	No	No	No		No		0 days	I didn't smoke in the past month	I don't smoke tobacco		Yes	Very difficult	No	No	Yes	No	No	No	No	No	No		I have never tried smokless toba	I have never used Shisha		Yes	No	No
1017	2012-07-02	Adama	Goverment	17	Female	Orthodox		Grade 10	Rural	Yes	No	No	No		No		0 days	I didn't smoke in the past month	I don't smoke tobacco		No												I have never tried smokless toba	I have never used Shisha		Yes	Idon'tknow	No
1037	2012-07-02	Adama	Goverment	17	Female	Orthodox		Grade 10	City	Yes	No	No	No		No		0 days	I didn't smoke in the past month	I don't smoke tobacco		Yes	Very difficult	No	No	Yes	No	No	No	No	No	No		I have never tried smokless toba	I have never used Shisha		Yes	Yes	No
950	2012-07-02	Adama	Goverment	17	Female	Orthodox		Grade 9	Rural	No	Yes	No	No		No		0 days	Less than one ciggarate	I don't smoke tobacco		No												I have never tried smokless toba	I have never used Shisha		Yes	No	No
962	2012-07-02	Adama	Goverment	16	Female	Muslim		Grade 9	City	No	Yes	No	No		No		0 days	I didn't smoke in the past month	I don't smoke tobacco		No												I have never tried smokless toba	I have never used Shisha		Yes	Yes	No
963	2012-07-02	Adama	Goverment	16	Male	Muslim		Grade 9	Rural	No	Yes	No	No		No		0 days	I didn't smoke in the past month	I don't smoke tobacco		No												I have never tried smokless toba	I have never used Shisha		Yes	Yes	No
965	2012-07-02	Adama	Goverment	18	Female	Orthodox		Grade 9	City	Yes	No	No	No		No		0 days	I didn't smoke in the past month	I don't smoke tobacco		No												I have never tried smokless toba	I have never used Shisha		Yes	Yes	No
1007	2012-07-02	Adama	Goverment	19	Male	Orthodox		Grade 10	City	Yes	No	No	No		No		0 days	I didn't smoke in the past month	I don't smoke tobacco		Yes	Difficult	No	No	Yes	No	No	No	No	No	No		I have never tried smokless toba	I have never used Shisha		Yes	Idon'tknow	Yes	18	No
983	2012-07-02	Adama	Goverment	16	Male	Orthodox		Grade 9	City	Yes	No	No	No		No		0 days	I didn't smoke in the past month	I don't smoke tobacco		Yes	Very difficult	No	No	Yes	No	No	No	No	No	No		I have never tried smokless toba	I have never used Shisha		Yes	Yes	No
992	2012-07-02	Adama	Goverment		Female	Orthodox		Grade 9	City	Yes	No	No	No		No		0 days	I didn't smoke in the past month	I don't smoke tobacco		Yes	Difficult	No	No	Yes	No	No	No	No	No	No		I have never tried smokless toba	I have never used Shisha		Yes	Yes	No
975	2012-07-02	Adama	Goverment	16	Female	Orthodox		Grade 9	City	Yes	No	No	No		No		0 days	I didn't smoke in the past month	I don't smoke tobacco		Yes	Difficult	No	No	Yes	No	No	No	No	No	No		I have never tried smokless toba	I have never used Shisha		Yes	No	No
981	2012-07-02	Adama	Goverment	16	Female	Orthodox		Grade 9	City	Yes	No	No	No		No		0 days	I didn't smoke in the past month	I don't smoke tobacco		Yes	Easy										99	I have never tried smokless toba	I have never used Shisha		Yes	Idon'tknow	Yes	15	No
985	2012-07-02	Adama	Goverment		Female	Orthodox		Grade 9	Rural	No	Yes	No	No		No		0 days	I didn't smoke in the past month	I don't smoke tobacco		No												I have never tried smokless toba	I have never used Shisha		I don't know	Idon'tknow	Yes	17	No
993	2012-07-02	Adama	Goverment	16	Male	Orthodox		Grade 9	City	No	No	Yes	No		No		0 days	I didn't smoke in the past month	I don't smoke tobacco		Yes	Very difficult	No	No	Yes	No	No	No	No	No	No		I have never tried smokless toba	I have never used Shisha		Yes	Yes	No
1033	2012-07-02	Adama	Goverment	17	Male	Muslim		Grade 10	Rural	No	No	Yes	No		No		0 days	I didn't smoke in the past month	I don't smoke tobacco		Yes	Very easy										99	I have never tried smokless toba	I have never used Shisha		Yes	Idon'tknow	No
1040	2012-07-02	Adama	Goverment	17	Female	Orthodox		Grade 10	City	Yes	No	No	No		No		0 days	I didn't smoke in the past month	I don't smoke tobacco		Yes	Very difficult	No	No	Yes	No	No	No	No	No	No		I have never tried smokless toba	I have never used Shisha		Yes	No	Yes	15	Yes	No		No		No		No		Yes
1006	2012-07-02	Adama	Goverment	18	Male	Muslim		Grade 10	City	Yes	No	No	No		No		0 days	I didn't smoke in the past month	I don't smoke tobacco		No												I have never tried smokless toba	I have never used Shisha		Yes	Idon'tknow	No
1001	2012-07-02	Adama	Goverment	17	Male	Muslim		Grade 10	City	Yes	No	No	No		Yes	16	0 days	I didn't smoke in the past month	smoke ciggarette but I don't fee	More than 4 hours but less than	Yes	Very easy	No	No	Yes	No	No	No	No	No	No		I have tried smokless tobacco bu	I have used Shisha 1 or 2 times	<6 months	I don't know	Idon'tknow	No
1034	2012-07-02	Adama	Goverment	18	Male	Orthodox		Grade 10	City	Yes	No	No	No		No		0 days	I didn't smoke in the past month	I don't smoke tobacco		Yes	Very difficult										99	I have never tried smokless toba	I have never used Shisha		Yes	No	No
952	2012-07-02	Adama	Goverment	16	Male	Orthodox		Grade 9	Rural	Yes	No	No	No		No		0 days	I didn't smoke in the past month	I don't smoke tobacco		No												I have never tried smokless toba	I have never used Shisha		Yes	Idon'tknow	Yes	14	No
1028	2012-07-02	Adama	Goverment	17	Female	Orthodox		Grade 10	City	Yes	No	No	No		No		0 days	I didn't smoke in the past month	I don't smoke tobacco		Yes	Difficult	No	No	Yes	No	No	No	No	No	No		I have never tried smokless toba	I have never used Shisha		Yes	Idon'tknow	No
1008	2012-07-02	Adama	Goverment	18	Male	Orthodox		Grade 10	City	Yes	No	No	No		No		0 days	I didn't smoke in the past month	I don't smoke tobacco		No												Missing	I have never used Shisha		Yes	Idon'tknow	No
999	2012-07-02	Adama	Goverment	17	Male	Orthodox		Grade 9	City	Yes	No	No	No		No		0 days	I didn't smoke in the past month	I don't smoke tobacco		No												I have never tried smokless toba	I have never used Shisha		Yes	No	Yes	13	Yes	Yes	2	No		Yes	1	No		Yes
1024	2012-07-02	Adama	Goverment	19	Male	Orthodox		Grade 10	Rural	Yes	No	No	No		No		0 days	I didn't smoke in the past month	I don't smoke tobacco		No												Missing	I have never used Shisha		Yes	Idon'tknow	No
990	2012-07-02	Adama	Goverment	16	Female	Protestant		Grade 9	City	Yes	No	No	Yes	grand parents, uncles, aunts	No		0 days	I didn't smoke in the past month	I don't smoke tobacco		No												I have never tried smokless toba	I have never used Shisha		Yes	Missing	No
1009	2012-07-02	Adama	Goverment	17	Female	Orthodox		Grade 10	Rural	No	Yes	No	No		No		0 days	I didn't smoke in the past month	I don't smoke tobacco		No												Missing	I have never used Shisha		Yes	No	No
1012	2012-07-02	Adama	Goverment	17	Female	Muslim		Grade 10	City	Yes	No	No	No		No		0 days	I didn't smoke in the past month	I don't smoke tobacco		No												I have never tried smokless toba	I have never used Shisha		Yes	No	No
979	2012-07-02	Adama	Goverment	17	Female	Orthodox		Grade 9	City	Yes	No	No	No		No		0 days	I didn't smoke in the past month	Missing		Missing												I have never tried smokless toba	I have never used Shisha		Yes	Yes	Yes	99	No
1038	2012-07-02	Adama	Goverment	16	Male	Orthodox		Grade 10	City	Yes	No	No	No		No		0 days	I didn't smoke in the past month	I don't smoke tobacco		No												I have never tried smokless toba	I have never used Shisha		Yes	Idon'tknow	No
1026	2012-07-02	Adama	Goverment	18	Female	Catholic		Grade 10	City	Yes	No	No	No		No		0 days	I didn't smoke in the past month	I don't smoke tobacco		Yes	Very difficult	No	No	Yes	No	No	No	No	No	No		I have never tried smokless toba	I have never used Shisha		Yes	Idon'tknow	No
956	2012-07-02	Adama	Goverment	19	Male	Orthodox		Grade 9	City	No	Yes	No	No		No		0 days	I didn't smoke in the past month	I don't smoke tobacco		No												I have never tried smokless toba	I have never used Shisha		I don't know	Idon'tknow	No
1020	2012-07-02	Adama	Goverment	17	Female	Protestant		Grade 10	City	Yes	No	No	No		No		0 days	I didn't smoke in the past month	I don't smoke tobacco		No												I have never tried smokless toba	I have never used Shisha		Yes	Yes	No
1004	2012-07-02	Adama	Goverment	17	Female	Orthodox		Grade 10	City	Yes	No	No	No		No		0 days	I didn't smoke in the past month	I don't smoke tobacco		Yes	Very difficult	No	No	Yes	No	No	No	No	No	No		I have never tried smokless toba	I have never used Shisha		Yes	Idon'tknow	No
973	2012-07-02	Adama	Goverment	17	Female	Protestant		Grade 9	Rural	No	Yes	No	No		No		0 days	I didn't smoke in the past month	I don't smoke tobacco		No												Missing	I have never used Shisha		I don't know	Idon'tknow	No
968	2012-07-02	Adama	Goverment	17	Female	Orthodox		Grade 9	City	Yes	No	No	No		No		0 days	I didn't smoke in the past month	I don't smoke tobacco		No												I have never tried smokless toba	I have never used Shisha		Yes	Idon'tknow	Yes	15	Yes	No		No		No		No		Yes
1022	2012-07-02	Adama	Goverment	16	Female	Orthodox		Grade 10	City	Yes	No	No	No		No		0 days	I didn't smoke in the past month	I don't smoke tobacco		No												Missing	I have never used Shisha		Yes	Yes	Yes	15	No
1041	2012-07-02	Adama	Goverment	17	Male	Muslim		Grade 10	City	No	Yes	No	No		No		0 days	I didn't smoke in the past month	I don't smoke tobacco		Yes	Very easy	Yes	No	Yes	No	No	Yes	No	No	No		I have never tried smokless toba	I have never used Shisha		Yes	No	No
961	2012-07-02	Adama	Goverment	17	Female	Orthodox		Grade 9	Rural	Yes	No	No	No		No		0 days	I didn't smoke in the past month	I don't smoke tobacco		No												I have never tried smokless toba	I have never used Shisha		Yes	Idon'tknow	No
1029	2012-07-02	Adama	Goverment	18	Female	Orthodox		Grade 10	City	Yes	No	No	No		No		0 days	I didn't smoke in the past month	I don't smoke tobacco		Yes	Very difficult	No	No	Yes	No	No	No	No	No	No		I have never tried smokless toba	I have never used Shisha		I don't know	Idon'tknow	Yes	99	Yes	No		No		No		No		Yes
1039	2012-07-02	Adama	Goverment	19	Male	Orthodox		Grade 10	City	Yes	No	No	No		No		0 days	I didn't smoke in the past month	I don't smoke tobacco		Yes	Very difficult	No	No	Yes	No	No	No	No	No	No		I have never tried smokless toba	I have never used Shisha		Yes	Idon'tknow	Yes	17	Yes	No		No		No		Yes	1	No
1027	2012-07-02	Adama	Goverment	18	Female	Orthodox		Grade 10	Rural	Yes	No	No	No		No		0 days	I didn't smoke in the past month	I don't smoke tobacco		Yes	Very difficult	No	No	Yes	No	No	No	No	No	No		I have never tried smokless toba	I have never used Shisha			Yes	Yes	16	Yes	No		No		No		No		Yes
966	2012-07-02	Adama	Goverment	16	Female	Orthodox		Grade 9	City	Yes	No	No	No		No		0 days	I didn't smoke in the past month	I don't smoke tobacco		No												I have never tried smokless toba	I have never used Shisha		Yes	Idon'tknow	Yes	15	No
970	2012-07-02	Adama	Goverment	19	Male	Protestant		Grade 9	City	No	Yes	No	No		No		0 days	Missing	I don't smoke tobacco		No												Missing	I have never used Shisha			Missing	Yes	99	No
980	2012-07-02	Adama	Goverment	17	Female	Orthodox		Grade 9	City	Yes	No	No	No		Yes	16	1 or 2 days	Less than one ciggarate	smoke ciggarette but I don't fee	After I smoked, I don't have a	Yes	Difficult	No	No	Yes	No	No	No	No	No	No		I have tried smokless tobacco bu	I have never used Shisha		Yes	Yes	Yes	15	No
1005	2012-07-02	Adama	Goverment	17	Male	Muslim		Grade 10	City	Yes	No	No	No		No		0 days	I didn't smoke in the past month	I don't smoke tobacco		Yes	Difficult	No	No	Yes	No	No	No	No	No	No		I have never tried smokless toba	I have never used Shisha		I don't know	Idon'tknow	No
1018	2012-07-02	Adama	Goverment	18	Female	Muslim		Grade 10	City	Yes	No	No	No		No		0 days	I didn't smoke in the past month	I don't smoke tobacco		Yes	Difficult	No	Yes	Yes	Yes	No	No	No	No	No		I have never tried smokless toba	I have never used Shisha		Yes	Yes	No
1010	2012-07-02	Adama	Goverment	17	Male	Muslim		Grade 10	City	Yes	No	No	No		No		0 days	I didn't smoke in the past month	I don't smoke tobacco		No												I have never tried smokless toba	I have never used Shisha		Yes	No	No
1043	2012-07-02	Adama	Goverment	16	Female	Protestant		Grade 10	Rural	Yes	No	No	No		No		0 days	I didn't smoke in the past month	I don't smoke tobacco		Yes	Very difficult	No	No	Yes	No	No	No	No	No	No		I have never tried smokless toba	I have never used Shisha		I don't know	Idon'tknow	No
1019	2012-07-02	Adama	Goverment	18	Female	Orthodox		Grade 10	City	Yes	No	No	No		No		0 days	I didn't smoke in the past month	I don't smoke tobacco		Yes	Very difficult	No	No	Yes	No	No	No	No	No	No		I have never tried smokless toba	I have never used Shisha		Yes	Yes	No
951	2012-07-02	Adama	Goverment	17	Female	Orthodox		Grade 9	City	Yes	No	No	No		No		0 days	I didn't smoke in the past month	I don't smoke tobacco		No												I have never tried smokless toba	I have never used Shisha		Yes	Idon'tknow	No
960	2012-07-02	Adama	Goverment	16	Male	Muslim		Grade 9	Rural	Yes	No	No	No		No		0 days	I didn't smoke in the past month	I don't smoke tobacco		No												I have never tried smokless toba	I have never used Shisha		Yes	No	No
910	2012-06-30	Adama	Goverment	18	Female	Orthodox		Grade 10	Rural	Yes	No	No	No		No		0 days	I didn't smoke in the past month	I don't smoke tobacco		No												I have never tried smokless toba	I have never used Shisha		Yes	Yes	No
941	2012-06-30	Adama	Goverment	20	Female	Orthodox		Grade 10	Rural	Yes	No	No	No		No		0 days	I didn't smoke in the past month	I don't smoke tobacco		No												Missing	I have never used Shisha		Yes	Idon'tknow	Yes	18	No
943	2012-06-30	Adama	Goverment	16	Female	Orthodox		Grade 10	Rural	Yes	No	No	No		No		0 days	I didn't smoke in the past month	I don't smoke tobacco		No												I have never tried smokless toba	I have never used Shisha		Yes	Idon'tknow	Yes	99	No
842	2012-06-30	Adama	Goverment	17	Female	Other	Apostles	Grade 9	Rural	No	Yes	No	No		No		0 days	I didn't smoke in the past month	I don't smoke tobacco		No												I have never tried smokless toba	I have never used Shisha		Yes	No	No
881	2012-06-30	Adama	Goverment	16	Female	Orthodox		Grade 9	Rural	No	Yes	No	No		No		0 days	I didn't smoke in the past month	I don't smoke tobacco		No												I have never tried smokless toba	I have never used Shisha		Yes	Idon'tknow	No
939	2012-06-30	Adama	Goverment	16	Male	Muslim		Grade 10	City	No	No	Yes	No		No		0 days	I didn't smoke in the past month	I don't smoke tobacco		Yes	Difficult	No	No	Yes	No	No	No	No	No	No		Missing	I have never used Shisha		Yes	Idon'tknow	No
831	2012-06-30	Adama	Goverment	15	Female	Orthodox		Grade 9	City	Yes	No	No	No		No		0 days	I didn't smoke in the past month	I don't smoke tobacco		No												I have never tried smokless toba	I have never used Shisha		Yes	No	No
837	2012-06-30	Adama	Goverment	15	Female	Protestant		Grade 9	City	Yes	No	No	No		No		0 days	Missing	I don't smoke tobacco		No												I have never tried smokless toba	I have never used Shisha		Yes	Idon'tknow	No
857	2012-06-30	Adama	Goverment	16	Male	Orthodox		Grade 9	Rural	Yes	No	No	No		No		0 days	I didn't smoke in the past month	I don't smoke tobacco		Yes	Easy	No	No	Yes	No	No	No	No	No	No		I have never tried smokless toba	I have never used Shisha		Yes	No	No
886	2012-06-30	Adama	Goverment	16	Female	Orthodox		Grade 9	Rural	Yes	No	No	No		No		0 days	I didn't smoke in the past month	I don't smoke tobacco		Yes	Difficult	No	No	Yes	No	No	No	No	No	No		Missing	I have never used Shisha		Yes	Idon'tknow	Yes	15	No
846	2012-06-30	Adama	Goverment	17	Female	Orthodox		Grade 9	Rural	Yes	No	No	No		No		0 days	I didn't smoke in the past month	I don't smoke tobacco		No												I have never tried smokless toba	I have never used Shisha		I don't know	Idon'tknow	Yes	17	No
875	2012-06-30	Adama	Goverment	15	Female	Muslim		Grade 9	Rural	Yes	No	No	No		No		0 days	I didn't smoke in the past month	I don't smoke tobacco		No												I have never tried smokless toba	I have never used Shisha		Yes	Idon'tknow	No
946	2012-06-30	Adama	Goverment	16	Female	Protestant		Grade 10	City	Yes	No	No	No		No		0 days	I didn't smoke in the past month	I don't smoke tobacco		No												I have never tried smokless toba	I have never used Shisha		Yes	No	No
847	2012-06-30	Adama	Goverment	15	Female	Orthodox		Grade 9	City	Yes	No	No	No		No		0 days	I didn't smoke in the past month	I don't smoke tobacco		No												I have never tried smokless toba	I have never used Shisha		Yes	Idon'tknow	Yes	14	No
906	2012-06-30	Adama	Goverment	17	Female	Orthodox		Grade 10	Rural	Yes	No	No	No		No		0 days	I didn't smoke in the past month	I don't smoke tobacco		No												I have never tried smokless toba	I have never used Shisha		Yes	No	No
947	2012-06-30	Adama	Goverment	18	Male	Orthodox		Grade 10	City	Yes	No	No	No		No		0 days	I didn't smoke in the past month	I don't smoke tobacco		Yes	Very difficult										99	I have never tried smokless toba	I have never used Shisha		Yes	Idon'tknow	Yes	14	No
931	2012-06-30	Adama	Goverment	30	Male	Muslim		Grade 10	City	No	No	Yes	No		No		0 days	I didn't smoke in the past month	I don't smoke tobacco		No												I have never tried smokless toba	I have never used Shisha		Yes	No	No
949	2012-06-30	Adama	Goverment	17	Female	Orthodox		Grade 10	Rural	Yes	No	No	No		No		0 days	I didn't smoke in the past month	I don't smoke tobacco		Yes	Very difficult	No	No	Yes	No	No	No	No	No	No		I have never tried smokless toba	I have never used Shisha		Yes	Idon'tknow	Yes	7	No
930	2012-06-30	Adama	Goverment	17	Female	Orthodox		Grade 10	Rural	Yes	No	No	No		No		0 days	I didn't smoke in the past month	I don't smoke tobacco		Yes	Difficult	No	No	Yes	No	No	No	No	No	No		I have never tried smokless toba	I have never used Shisha		Yes	No	Yes	1	No
911	2012-06-30	Adama	Goverment	16	Female	Muslim		Grade 10	City	Yes	No	No	No		No		0 days	I didn't smoke in the past month	I don't smoke tobacco		No												I have never tried smokless toba	I have never used Shisha		Yes	Yes	No
868	2012-06-30	Adama	Goverment	15	Female	Orthodox		Grade 9	Rural	Yes	No	No	No		No		0 days	I didn't smoke in the past month	I don't smoke tobacco		No												I have never tried smokless toba	I have never used Shisha		Yes	Missing	No
862	2012-06-30	Adama	Goverment	17	Female	Protestant		Grade 9	Rural	Yes	No	No	No		No		0 days	I didn't smoke in the past month	I don't smoke tobacco		No												I have never tried smokless toba	I have never used Shisha		Yes	Yes	No
928	2012-06-30	Adama	Goverment	22	Male	Muslim		Grade 10	Rural	Yes	No	No	No		No		0 days	I didn't smoke in the past month	I don't smoke tobacco		No												Missing	I have never used Shisha		Yes	No	No
895	2012-06-30	Adama	Goverment	17	Female	Orthodox		Grade 10	City	Yes	No	No	No		No		0 days	I didn't smoke in the past month	I don't smoke tobacco		No												I have never tried smokless toba	I have never used Shisha		Yes	Idon'tknow	No
945	2012-06-30	Adama	Goverment	17	Female	Muslim		Grade 10	City	Yes	No	No	No		No		0 days	I didn't smoke in the past month	I don't smoke tobacco		Yes	Difficult	No	No	Yes	No	No	No	No	No	No		I have never tried smokless toba	I have never used Shisha		Yes	Yes	No
927	2012-06-30	Adama	Goverment	16	Female	Orthodox		Grade 10	City	Yes	No	No	No		No		0 days	I didn't smoke in the past month	I don't smoke tobacco		No												I have never tried smokless toba	I have never used Shisha		Yes	Idon'tknow	Yes	7	Yes	No		No		No		No		Yes
888	2012-06-30	Adama	Goverment	17	Male	Orthodox		Grade 9	Rural	Yes	No	No	No		No		0 days	I didn't smoke in the past month	I don't smoke tobacco		No												I have never tried smokless toba	I have never used Shisha		Yes	Yes	No
925	2012-06-30	Adama	Goverment	16	Female	Orthodox		Grade 10	Rural	Yes	No	No	No		No		0 days	I didn't smoke in the past month	I don't smoke tobacco		No												I have never tried smokless toba	I have never used Shisha		Yes	No	Yes	13	No
893	2012-06-30	Adama	Goverment	18	Male	Orthodox		Grade 9	Rural	Yes	No	No	No		No		0 days	Missing	I don't smoke tobacco		Yes	Very difficult	No	No	Yes	No	No	No	No	No	No		Missing	I have never used Shisha		Yes	No	Yes	18	Yes	No		No		No		No		Yes
923	2012-06-30	Adama	Goverment	18	Female	Protestant		Grade 10	Rural	No	No	Yes	No		No		0 days	I didn't smoke in the past month	I don't smoke tobacco		No												I have never tried smokless toba	Missing		I don't know	Idon'tknow	No
833	2012-06-30	Adama	Goverment	17	Male	Orthodox		Grade 9	Rural	Yes	No	No	No		No		0 days	I didn't smoke in the past month	I don't smoke tobacco		No												I have never tried smokless toba	I have never used Shisha		Yes	Yes	No
869	2012-06-30	Adama	Goverment	19	Male	Orthodox		Grade 9	Rural	No	No	Yes	No		No		0 days	I didn't smoke in the past month	I don't smoke tobacco		No												I have never tried smokless toba	I have never used Shisha		Yes	Yes	Yes	18	Yes	Yes	2	No		No		No		No
901	2012-06-30	Adama	Goverment	17	Female	Protestant		Grade 10	Rural	Yes	No	No	No		No		0 days	I didn't smoke in the past month	I don't smoke tobacco		No												I have never tried smokless toba	I have never used Shisha		Yes	Idon'tknow	No
937	2012-06-30	Adama	Goverment	18	Male	Orthodox		Grade 10	City	No	No	Yes	No		Yes	13	1 or 2 days	Less than one ciggarate	smoke ciggarette but I don't fee	After I smoked, I don't have a	Yes	Easy										99	I have never tried smokless toba	I have never used Shisha		Yes	Idon'tknow	Yes	16	Yes	No		No		No		No		Yes
852	2012-06-30	Adama	Goverment	16	Female	Orthodox		Grade 9	City	Yes	No	No	No		No		0 days	I didn't smoke in the past month	I don't smoke tobacco		No												I have never tried smokless toba	I have never used Shisha		Yes	Idon'tknow	No
936	2012-06-30	Adama	Goverment	18	Male	Orthodox		Grade 10	City	Yes	No	No	No		No		0 days	I didn't smoke in the past month	I don't smoke tobacco		Yes	Very difficult	No	No	Yes	No	No	No	No	No	No		I have tried smokless tobacco 1	I have never used Shisha		Yes	Idon'tknow	Yes	18	Yes	Yes	4	No		No		No		Yes
880	2012-06-30	Adama	Goverment	17	Male	Protestant		Grade 9	City	Yes	No	No	No		No		0 days	I didn't smoke in the past month	I don't smoke tobacco		No												Missing	I have never used Shisha		Yes	Idon'tknow	No
914	2012-06-30	Adama	Goverment	16	Female	Orthodox		Grade 10	City	Yes	No	No	No		Missing		0 days	I didn't smoke in the past month	I don't smoke tobacco		No												I have never tried smokless toba	I have never used Shisha		Yes	Yes	No
836	2012-06-30	Adama	Goverment	18	Male	Orthodox		Grade 9	City	No	Yes	No	No		No		0 days	I didn't smoke in the past month	I don't smoke tobacco		No												I have never tried smokless toba	I have never used Shisha		Yes	Yes	No
871	2012-06-30	Adama	Goverment	16	Male	Orthodox		Grade 9	City	Yes	No	No	No		No		0 days	I didn't smoke in the past month	I don't smoke tobacco		Yes	Difficult	No	No	Yes	No	No	No	No	No	No		I have never tried smokless toba	I have never used Shisha		Yes	Idon'tknow	Yes	13	No
889	2012-06-30	Adama	Goverment	18	Male	Orthodox		Grade 9	Rural	Yes	No	No	No		No		0 days	I didn't smoke in the past month	I don't smoke tobacco		No												Missing	I have never used Shisha			Missing	No
872	2012-06-30	Adama	Goverment	18	Female	Orthodox		Grade 9	Rural	Yes	No	No	No		No		0 days	I didn't smoke in the past month	I don't smoke tobacco		Yes	Very difficult	No	No	Yes	No	No	No	No	No	No		Missing	I have never used Shisha		Yes	Yes	Yes	99	Yes	No		No		Yes	1	No		Yes
913	2012-06-30	Adama	Goverment	16	Male	Orthodox		Grade 10	Rural	Yes	No	No	No		No		0 days	I didn't smoke in the past month	I don't smoke tobacco		Yes	Easy	No	No	Yes	No	No	No	No	No	No		I have never tried smokless toba	I have never used Shisha		Yes	Yes	Yes	16	No
890	2012-06-30	Adama	Goverment	16	Female	Orthodox		Grade 9	Rural	Yes	No	No	No		No		0 days	I didn't smoke in the past month	I don't smoke tobacco		No												I have never tried smokless toba	I have never used Shisha		Yes	Yes	Yes	99	Yes	No		No		No		No		Yes
860	2012-06-30	Adama	Goverment	16	Female	Protestant		Grade 9	Rural	No	Yes	No	No		No		0 days	I didn't smoke in the past month	I don't smoke tobacco		No												I have never tried smokless toba	I have never used Shisha		Yes	Idon'tknow	No
900	2012-06-30	Adama	Goverment	18	Female	Protestant		Grade 10	Rural	Yes	No	No	No		No		0 days	I didn't smoke in the past month	I don't smoke tobacco		Yes	Very easy	Yes	No	No	No	No	No	No	No	No		I have never tried smokless toba	I have never used Shisha		Yes	Idon'tknow	Yes	10	No
935	2012-06-30	Adama	Goverment	17	Male	Orthodox		Grade 10	Rural	No	Yes	No	No		No		0 days	I didn't smoke in the past month	I don't smoke tobacco		No												I have never tried smokless toba	I have never used Shisha		Yes	Idon'tknow	Yes	99	No
855	2012-06-30	Adama	Goverment	16	Male	Orthodox		Grade 9	City	Yes	No	No	No		No		0 days	I didn't smoke in the past month	I don't smoke tobacco		No												I have never tried smokless toba	I have never used Shisha		Yes	Yes	No
844	2012-06-30	Adama	Goverment	15	Female	Protestant		Grade 9	Rural	Yes	No	No	No		No		0 days	I didn't smoke in the past month	I don't smoke tobacco		No												I have never tried smokless toba	I have never used Shisha		Yes	No	No
918	2012-06-30	Adama	Goverment	17	Male	Orthodox		Grade 10	City	Yes	No	No	No		Yes	10	0 days	I didn't smoke in the past month	I don't smoke tobacco		No												I have never tried smokless toba	I have never used Shisha		Yes	No	Yes	10	No
843	2012-06-30	Adama	Goverment	18	Male	Orthodox		Grade 9	Rural	Yes	No	No	No		No		0 days	I didn't smoke in the past month	I don't smoke tobacco		No												I have never tried smokless toba	I have never used Shisha		Yes	Idon'tknow	No
904	2012-06-30	Adama	Goverment	22	Male	Protestant		Grade 10	City	No	No	Yes	No		No		0 days	I didn't smoke in the past month	I don't smoke tobacco		Yes	Very difficult	No	No	Yes	Yes	No	No	No	No	No		I have never tried smokless toba	I have never used Shisha		Yes	Yes	Yes	19	No
878	2012-06-30	Adama	Goverment	17	Male	Orthodox		Grade 9	Rural	No	Yes	No	No		No		0 days	I didn't smoke in the past month	I don't smoke tobacco		No												Missing	I have never used Shisha		Yes	No	No
850	2012-06-30	Adama	Goverment	16	Female	Orthodox		Grade 9	Rural	Yes	No	No	No		No		0 days	I didn't smoke in the past month	I don't smoke tobacco		No												I have never tried smokless toba	I have never used Shisha		Yes	Idon'tknow	No
915	2012-06-30	Adama	Goverment	16	Female	Muslim		Grade 10	City	Yes	No	No	No		No		0 days	I didn't smoke in the past month	I don't smoke tobacco		No												I have never tried smokless toba	I have never used Shisha		Yes	Yes	No
896	2012-06-30	Adama	Goverment	16	Female	Muslim		Grade 10	City	Yes	No	No	No		No		0 days	I didn't smoke in the past month	I don't smoke tobacco		Yes	Very difficult	No	No	Yes	No	No	No	No	No	No		I have never tried smokless toba	I have never used Shisha		Yes	No	No
909	2012-06-30	Adama	Goverment	16	Female	Orthodox		Grade 10	City	Yes	No	No	No		No		0 days	I didn't smoke in the past month	I don't smoke tobacco		No												I have never tried smokless toba	I have never used Shisha		Yes	Yes	No
882	2012-06-30	Adama	Goverment	17	Female	Orthodox		Grade 9	City	Yes	No	No	No		Yes	9	0 days	I didn't smoke in the past month	I don't smoke tobacco		No												I have tried smokless tobacco bu	I have never used Shisha		Yes	Idon'tknow	Yes	14	Yes	No		Yes	1	No		No		Yes
929	2012-06-30	Adama	Goverment	18	Male	Protestant		Grade 10	City	Yes	No	No	No		No		0 days	I didn't smoke in the past month	I don't smoke tobacco		No												I have never tried smokless toba	I have never used Shisha		I don't know	Idon'tknow	No
863	2012-06-30	Adama	Goverment	15	Female	Orthodox		Grade 9	Rural	Yes	No	No	No		No		0 days	I didn't smoke in the past month	I don't smoke tobacco		No												I have never tried smokless toba	I have never used Shisha		I don't know	Idon'tknow	No
865	2012-06-30	Adama	Goverment	20	Male	Muslim		Grade 9	Rural	Yes	No	No	No		No		0 days	I didn't smoke in the past month	I don't smoke tobacco		Yes	Very easy	No	No	Yes	No	No	No	No	No	No		I have never tried smokless toba	I have never used Shisha		Yes	No	No
932	2012-06-30	Adama	Goverment	15	Female	Orthodox		Grade 10	City	Yes	No	No	No		No		0 days	I didn't smoke in the past month	I don't smoke tobacco		No												I have never tried smokless toba	I have never used Shisha		Yes	Yes	No
917	2012-06-30	Adama	Goverment	18	Male	Orthodox		Grade 10	City	Yes	No	No	No		No		0 days	I didn't smoke in the past month	I don't smoke tobacco		No												I have never tried smokless toba	Missing		Yes	Yes	Yes	16	No
892	2012-06-30	Adama	Goverment	17	Female	Muslim		Grade 9	City	Yes	No	No	No		No		0 days	I didn't smoke in the past month	I don't smoke tobacco		No												I have never tried smokless toba	I have never used Shisha		No	Idon'tknow	No
876	2012-06-30	Adama	Goverment	18	Male	Orthodox		Grade 9	Rural	Yes	No	No	No		No		0 days	I didn't smoke in the past month	I don't smoke tobacco		No												Missing	I have never used Shisha		Yes	Yes	Yes	18	No
933	2012-06-30	Adama	Goverment	16	Female	Orthodox		Grade 10	City	Yes	No	No	No		No		0 days	I didn't smoke in the past month	I don't smoke tobacco		Yes	Very easy	No	No	Yes	No	No	No	No	No	No		I have never tried smokless toba	I have never used Shisha		Yes	Yes	No
944	2012-06-30	Adama	Goverment	22	Male	Muslim		Grade 10	Rural	Yes	No	No	No		Yes	10	0 days	I didn't smoke in the past month	Missing	Missing	Yes	Missing										99	I have never tried smokless toba	I have never used Shisha		Yes	Idon'tknow	No
874	2012-06-30	Adama	Goverment	16	Female	Protestant		Grade 9	Rural	Yes	No	No	No		No		0 days	I didn't smoke in the past month	I don't smoke tobacco		No												I have never tried smokless toba	I have never used Shisha		Yes	Yes	No
848	2012-06-30	Adama	Goverment	15	Female	Orthodox		Grade 9	City	Yes	No	No	No		No		0 days	I didn't smoke in the past month	I don't smoke tobacco		Yes	Easy	No	No	Yes	No	No	No	No	No	No		I have never tried smokless toba	I have never used Shisha		Yes	Idon'tknow	Yes	11	No
948	2012-06-30	Adama	Goverment	17	Male	Protestant		Grade 10	City	Yes	No	No	No		No		0 days	I didn't smoke in the past month	I don't smoke tobacco		No												I have never tried smokless toba	I have never used Shisha		Yes	No	No
885	2012-06-30	Adama	Goverment	17	Female	Orthodox		Grade 9	City	Yes	No	No	No		No		0 days	I didn't smoke in the past month	I don't smoke tobacco		No												I have never tried smokless toba	I have never used Shisha		Yes	Yes	No
922	2012-06-30	Adama	Goverment	18	Male	Orthodox		Grade 10	City	Yes	No	No	No		No		0 days	I didn't smoke in the past month	I don't smoke tobacco		Yes	Easy	No	No	Yes	No	No	No	No	No	No		I have never tried smokless toba	I have never used Shisha		Yes	Idon'tknow	Yes	16	Yes	No		No		No		No		Yes
873	2012-06-30	Adama	Goverment	18	Female	Orthodox		Grade 9	City	No	Yes	No	No		No		0 days	I didn't smoke in the past month	I don't smoke tobacco		Yes	Difficult	No	No	No	No	No	Yes	No	No	No		I have never tried smokless toba	I have never used Shisha		Yes	Idon'tknow	Yes	99	Yes	No		No		No		Yes	1	Yes
845	2012-06-30	Adama	Goverment	15	Female	Protestant		Grade 9	Rural	No	Yes	No	No		No		0 days	I didn't smoke in the past month	I don't smoke tobacco		No												I have never tried smokless toba	I have never used Shisha		Yes	Idon'tknow	No
835	2012-06-30	Adama	Goverment	17	Male	Orthodox		Grade 9	Rural	Yes	No	No	No		No		0 days	I didn't smoke in the past month	I don't smoke tobacco		No												I have never tried smokless toba	I have never used Shisha		Yes	Idon'tknow	No
903	2012-06-30	Adama	Goverment	19	Male	Protestant		Grade 10	Rural	Yes	No	No	No		No		0 days	I didn't smoke in the past month	I don't smoke tobacco		Yes	Very easy	No	No	Yes	No	No	No	No	No	Yes		I have never tried smokless toba	I have never used Shisha		Yes	No	No
916	2012-06-30	Adama	Goverment	17	Female	Protestant		Grade 10	City	Yes	No	No	No		No		0 days	I didn't smoke in the past month	I don't smoke tobacco		No												I have never tried smokless toba	I have never used Shisha		Yes	Yes	No
832	2012-06-30	Adama	Goverment	16	Female	Orthodox		Grade 9	City	Yes	No	No	No		No		0 days	I didn't smoke in the past month	I don't smoke tobacco		Yes	Difficult	No	Yes	No	No	No	No	No	No	No		I have never tried smokless toba	I have never used Shisha		Yes	Yes	No
851	2012-06-30	Adama	Goverment	15	Female	Orthodox		Grade 9	City	Yes	No	No	No		No		0 days	I didn't smoke in the past month	I don't smoke tobacco		No												I have never tried smokless toba	I have never used Shisha		Yes	Idon'tknow	No
891	2012-06-30	Adama	Goverment	16	Female	Orthodox		Grade 9	City	Yes	No	No	No		No		0 days	I didn't smoke in the past month	I don't smoke tobacco		Yes	Very difficult	No	Yes	No	No	No	No	No	No	No		I have never tried smokless toba	I have never used Shisha		I don't know	Idon'tknow	Yes	99	Yes	Yes	2	Yes	4	Yes	1	No		Yes
856	2012-06-30	Adama	Goverment	16	Female	Orthodox		Grade 9	Rural	Yes	No	No	No		No		0 days	I didn't smoke in the past month	I don't smoke tobacco		No												I have never tried smokless toba	I have never used Shisha		Yes	Yes	No
926	2012-06-30	Adama	Goverment	17	Male	Orthodox		Grade 10	City	Yes	No	No	No		No		0 days	I didn't smoke in the past month	I don't smoke tobacco		No												I have never tried smokless toba	I have never used Shisha		Yes	Idon'tknow	Yes	7	No
864	2012-06-30	Adama	Goverment	17	Female	Orthodox		Grade 9	Rural	Yes	No	No	No		No		0 days	I didn't smoke in the past month	I don't smoke tobacco		Yes	Very difficult	No	No	Yes	No	No	No	No	No	No		I have never tried smokless toba	I have never used Shisha		Yes	No	No
894	2012-06-30	Adama	Goverment	20	Male	Muslim		Grade 10	City	Yes	No	No	No		No		0 days	I didn't smoke in the past month	I don't smoke tobacco		No												I have never tried smokless toba	I have never used Shisha		I don't know	Idon'tknow	No
887	2012-06-30	Adama	Goverment	18	Male	Protestant		Grade 9	City	No	Yes	No	No		No		0 days	Missing	I don't smoke tobacco		Yes	Very difficult	Yes	No	No	No	No	No	No	No	No		Missing	I have never used Shisha		Yes	Idon'tknow	No
938	2012-06-30	Adama	Goverment	17	Female	Muslim		Grade 10	City	No	No	Yes	No		No		0 days	I didn't smoke in the past month	I don't smoke tobacco		No												I have never tried smokless toba	I have never used Shisha		I don't know	Idon'tknow	No
866	2012-06-30	Adama	Goverment	18	Female	Protestant		Grade 9	Rural	No	No	No	No	From my Brother	No		0 days	I didn't smoke in the past month	I don't smoke tobacco		Yes	Very difficult	No	No	Yes	No	No	No	No	No	No		I have never tried smokless toba	I have never used Shisha		Yes	Idon'tknow	No
867	2012-06-30	Adama	Goverment	15	Female	Orthodox		Grade 9	Rural	Yes	No	No	No		No		0 days	I didn't smoke in the past month	I don't smoke tobacco		Yes	Very difficult	No	No	Yes	No	No	No	No	No	No		I have never tried smokless toba	I have never used Shisha		Yes	No	No
924	2012-06-30	Adama	Goverment	17	Female	Orthodox		Grade 10	City	Yes	No	No	No		No		0 days	I didn't smoke in the past month	I don't smoke tobacco		No												I have never tried smokless toba	I have never used Shisha		Yes	No	Yes	14	No
879	2012-06-30	Adama	Goverment	17	Male	Orthodox		Grade 9	Rural	No	Yes	No	No		No		0 days	I didn't smoke in the past month	I don't smoke tobacco		Yes	Very difficult	No	No	Yes	No	No	No	No	No	No		I have tried smokless tobacco bu	I have used shisha previousely	More than one year	Yes	Idon'tknow	Yes	99	Yes	No		No		No		No		Yes
859	2012-06-30	Adama	Goverment	18	Female	Muslim		Grade 9	City	Yes	No	No	No		No		0 days	I didn't smoke in the past month	I don't smoke tobacco		Yes	Difficult	No	No	No	No	No	Yes	No	No	No		I have never tried smokless toba	I have never used Shisha		Yes	Idon'tknow	No
853	2012-06-30	Adama	Goverment	16	Male	Orthodox		Grade 9	City	Yes	No	No	No		No		0 days	I didn't smoke in the past month	I don't smoke tobacco		Yes	Very difficult	No	No	No	Yes	No	No	No	No	No		I have never tried smokless toba	I have never used Shisha		Yes	Yes	Yes	15	No
883	2012-06-30	Adama	Goverment	15	Female	Orthodox		Grade 9	Rural	No	Yes	No	No		No		0 days	I didn't smoke in the past month	I don't smoke tobacco		No												I have never tried smokless toba	I have never used Shisha		Yes	Idon'tknow	Yes	99	Yes	No		No		No		No		Yes
884	2012-06-30	Adama	Goverment	16	Male	Muslim		Grade 9	City	Yes	No	No	No		Yes	14	10 to 19 days	Less than one ciggarate	smoke tobacco sometimes or feel	4 or more days	Yes	Missing	No	No	Yes	No	No	No	No	No	No		I have tried smokless tobacco 1	I have used Shisha 1 or 2 times	<6 months	Yes	Idon'tknow	No
861	2012-06-30	Adama	Goverment	25	Female	Orthodox		Grade 9	Rural	Yes	No	No	No		No		0 days	I didn't smoke in the past month	I don't smoke tobacco		Yes	Very difficult	No	No	Yes	No	No	No	No	No	No		I have never tried smokless toba	I have never used Shisha		Yes	No	No
940	2012-06-30	Adama	Goverment	16	Female	Orthodox		Grade 10	Rural	Yes	No	No	No		Yes	99	0 days	I didn't smoke in the past month	I don't smoke tobacco		No												I have never tried smokless toba	I have never used Shisha		I don't know	Idon'tknow	Yes	99	No
854	2012-06-30	Adama	Goverment	17	Male	Orthodox		Grade 9	City	Yes	No	No	No		Yes	15	1 or 2 days	Less than one ciggarate	smoke ciggarette but I don't fee	After I smoked, I don't have a	Yes	Easy	No	No	Yes	No	No	No	No	No	No		I have never tried smokless toba	I have never used Shisha		Yes	Yes	Yes	5	Yes	No		No		No		No		Yes
838	2012-06-30	Adama	Goverment	16	Female	Orthodox		Grade 9	Rural	No	Yes	No	No		No		0 days	I didn't smoke in the past month	I don't smoke tobacco		Yes	Difficult	No	No	Yes	No	No	No	No	No	No		I have never tried smokless toba	I have never used Shisha		Yes	Idon'tknow	No
907	2012-06-30	Adama	Goverment	17	Female	Muslim		Grade 10	Rural	Yes	No	No	No		No		0 days	I didn't smoke in the past month	I don't smoke tobacco		Yes	Very difficult	No	No	Yes	No	No	No	No	No	No		I have never tried smokless toba	I have never used Shisha		Yes	Yes	No
897	2012-06-30	Adama	Goverment	13	Female	Muslim		Grade 10	City	Yes	No	No	No		No		0 days	I didn't smoke in the past month	I don't smoke tobacco		No												I have never tried smokless toba	I have never used Shisha		Yes	No	No
840	2012-06-30	Adama	Goverment	17	Male	Muslim		Grade 9	City	No	Yes	No	No		No		0 days	I didn't smoke in the past month	I don't smoke tobacco		No												I have never tried smokless toba	I have never used Shisha		Yes	Idon'tknow	No
839	2012-06-30	Adama	Goverment	17	Female	Protestant		Grade 9	City	Yes	No	No	No		No		0 days	I didn't smoke in the past month	I don't smoke tobacco		No												I have never tried smokless toba	I have never used Shisha		Yes	No	No
919	2012-06-30	Adama	Goverment	16	Female	Orthodox		Grade 10	City	Yes	No	No	No		No		0 days	I didn't smoke in the past month	I don't smoke tobacco		Yes	Very difficult	No	No	Yes	No	No	No	No	No	No		I have never tried smokless toba	I have never used Shisha		Yes	Yes	Yes	12	No
908	2012-06-30	Adama	Goverment	17	Female	Orthodox		Grade 10	Rural	Yes	No	No	No		No		0 days	I didn't smoke in the past month	I don't smoke tobacco		No												I have never tried smokless toba	I have never used Shisha		Yes	Idon'tknow	Yes	3	No
849	2012-06-30	Adama	Goverment	15	Female	Orthodox		Grade 9	City	Yes	No	No	No		No		0 days	I didn't smoke in the past month	I don't smoke tobacco		No												I have never tried smokless toba	I have never used Shisha		Yes	Yes	No
834	2012-06-30	Adama	Goverment	17	Male	Orthodox		Grade 9	Rural	Yes	No	No	No		No		0 days	I didn't smoke in the past month	I don't smoke tobacco		No												I have never tried smokless toba	I have never used Shisha		Yes	Yes	No
912	2012-06-30	Adama	Goverment	17	Male	Protestant		Grade 10	City	Yes	No	No	No		No		0 days	I didn't smoke in the past month	I don't smoke tobacco		No												I have tried smokless tobacco bu	I have never used Shisha		Yes	Yes	No
920	2012-06-30	Adama	Goverment	16	Female	Muslim		Grade 10	City	Yes	No	No	No		No		0 days	I didn't smoke in the past month	I don't smoke tobacco		Yes	Very difficult	No	No	Yes	No	No	No	No	No	No		I have never tried smokless toba	I have never used Shisha		Yes	No	No
902	2012-06-30	Adama	Goverment	17	Male	Protestant		Grade 10	City	Yes	No	No	No		No		0 days	I didn't smoke in the past month	I don't smoke tobacco		Yes	Very difficult	No	No	Yes	No	No	No	No	No	No		I have never tried smokless toba	I have never used Shisha		Yes	Idon'tknow	No
934	2012-06-30	Adama	Goverment	16	Male	Other	waqeeffaataa	Grade 10	City	Yes	No	No	No		No		0 days	I didn't smoke in the past month	I don't smoke tobacco		Yes	Very difficult										99	I have never tried smokless toba	I have never used Shisha		Yes	Missing	Yes	14	No
899	2012-06-30	Adama	Goverment	16	Female	Orthodox		Grade 10	City	Yes	No	No	No		No		0 days	I didn't smoke in the past month	I don't smoke tobacco		No												I have never tried smokless toba	I have never used Shisha		Yes	No	Yes	14	No
905	2012-06-30	Adama	Goverment	17	Female	Protestant		Grade 10	Rural	Yes	No	No	No		No		0 days	I didn't smoke in the past month	I don't smoke tobacco		No												I have never tried smokless toba	I have never used Shisha		Yes	Idon'tknow	No
841	2012-06-30	Adama	Goverment	17	Female	Orthodox		Grade 9	City	Yes	No	No	No		No		0 days	I didn't smoke in the past month	I don't smoke tobacco		No												I have never tried smokless toba	I have never used Shisha		Yes	No	No
921	2012-06-30	Adama	Goverment	17	Female	Protestant		Grade 10	Rural	No	Yes	No	No		No		0 days	I didn't smoke in the past month	I don't smoke tobacco		Yes	Very difficult	No	No	Yes	No	No	No	No	No	No		I have never tried smokless toba	I have never used Shisha		Yes	No	Yes	15	Yes	No		No		No		Yes	3	No
858	2012-06-30	Adama	Goverment	17	Female	Orthodox		Grade 9	Rural	Yes	No	No	No		No		0 days	I didn't smoke in the past month	I don't smoke tobacco		No												I have never tried smokless toba	I have never used Shisha		I don't know	Idon'tknow	No
877	2012-06-30	Adama	Goverment	16	Male	Protestant		Grade 9	City	Yes	No	No	No		No		0 days	I didn't smoke in the past month	I don't smoke tobacco		Yes	Difficult	No	No	Yes	No	No	No	No	No	No		Missing	I have never used Shisha		Yes	No	No
942	2012-06-30	Adama	Goverment	17	Female	Orthodox		Grade 10	Rural	Yes	No	No	No		No		0 days	I didn't smoke in the past month	I don't smoke tobacco		No												Missing	I have never used Shisha		Yes	Yes	Yes	16	No
898	2012-06-30	Adama	Goverment	17	Male	Muslim		Grade 10	City	Yes	No	No	No		No		0 days	I didn't smoke in the past month	I don't smoke tobacco		No												I have never tried smokless toba	I have never used Shisha		Yes	No	No
870	2012-06-30	Adama	Goverment	17	Male	Orthodox		Grade 9	City	No	No	Yes	No		No		0 days	I didn't smoke in the past month	I don't smoke tobacco		Yes	Difficult	No	No	Yes	No	No	No	No	No	No		I have tried smokless tobacco bu	I have used shisha previousely	<6 months	Yes	Yes	Yes	15	Yes	Yes	16	No	2	Yes	10	Yes	12	Yes
741	2012-07-07	Adama Periurban	Goverment	15	Male	Orthodox		Grade 9	City	Yes	No	No	No		No		0 days	I didn't smoke in the past month	I don't smoke tobacco		Yes	Difficult	No	No	Yes	No	No	No	No	No	No		I have never tried smokless toba	I have never used Shisha		Yes	No	Yes	14	No
752	2012-07-07	Adama Periurban	Goverment	15	Male	Orthodox		Grade 9	City	Yes	No	No	No		No		0 days	I didn't smoke in the past month	I don't smoke tobacco		No												I have never tried smokless toba	I have never used Shisha		Yes	Idon'tknow	No
817	2012-07-07	Adama Periurban	Goverment	18	Male	Protestant		Grade 10	City	No	No	Yes	No		No		0 days	I didn't smoke in the past month	I don't smoke tobacco		Yes	Very difficult	Yes	No	No	No	No	No	No	No	No		I have never tried smokless toba	I have never used Shisha		Yes	No	No
814	2012-07-07	Adama Periurban	Goverment	17	Female	Protestant		Grade 10	City	Yes	No	No	No		No		0 days	I didn't smoke in the past month	I don't smoke tobacco		No												Missing	I have never used Shisha		Yes	No	No
786	2012-07-07	Adama Periurban	Goverment	17	Male	Orthodox		Grade 9	Rural	Yes	No	No	No		No		0 days	I didn't smoke in the past month	I don't smoke tobacco		Yes	Easy	No	No	Yes	No	No	No	No	No	No		I have never tried smokless toba	I have never used Shisha		I don't know	Idon'tknow	Yes	99	No
795	2012-07-07	Adama Periurban	Goverment	16	Female	Protestant		Grade 10	City	Yes	No	No	No		No		0 days	I didn't smoke in the past month	I don't smoke tobacco		No												I have never tried smokless toba	I have never used Shisha		Yes	No	No
763	2012-07-07	Adama Periurban	Goverment	14	Male	Protestant		Grade 9	City	Yes	No	No	No		No		0 days	I didn't smoke in the past month	I don't smoke tobacco		No												I have never tried smokless toba	I have never used Shisha		Yes	No	No
810	2012-07-07	Adama Periurban	Goverment	18	Male	Muslim		Grade 10	City	Yes	No	No	No		No		0 days	I didn't smoke in the past month	I don't smoke tobacco		Missing	Missing												I have never used Shisha		Yes	Yes	No
762	2012-07-07	Adama Periurban	Goverment	16	Female	Protestant		Grade 9	Rural	No	Yes	No	No		No		0 days	I didn't smoke in the past month	I don't smoke tobacco		No												I have never tried smokless toba	I have never used Shisha		I don't know	Idon'tknow	No
794	2012-07-07	Adama Periurban	Goverment	16	Female	Protestant		Grade 10	City	Yes	No	No	No		No		0 days	I didn't smoke in the past month	I don't smoke tobacco		No												I have never tried smokless toba	I have never used Shisha		Yes	No	No
757	2012-07-07	Adama Periurban	Goverment	15	Female	Orthodox		Grade 9	City	Yes	No	No	No		No		0 days	I didn't smoke in the past month	I don't smoke tobacco		Yes	Difficult	No	No	Yes	No	No	No	No	No	No		I have never tried smokless toba	I have never used Shisha		Yes	Idon'tknow	Yes	15	No
820	2012-07-07	Adama Periurban	Goverment	17	Female	Protestant		Grade 10	Rural	Yes	No	No	No		No		0 days	I didn't smoke in the past month	I don't smoke tobacco		Yes	Easy	No	No	Yes	No	No	No	No	No	No		I have never tried smokless toba	I have never used Shisha		Yes	Yes	No
749	2012-07-07	Adama Periurban	Goverment	18	Male	Orthodox		Grade 9	City	Yes	No	No	No		No		0 days	I didn't smoke in the past month	I don't smoke tobacco		No												I have never tried smokless toba	I have never used Shisha		Yes	Idon'tknow	No
821	2012-07-07	Adama Periurban	Goverment	18	Male	Orthodox		Grade 10	City	No	No	Yes	No		No		0 days	Missing	I don't smoke tobacco		Yes	Very difficult	No	No	Yes	No	No	No	No	No	No		Missing	I have never used Shisha		Yes	Yes	Yes	18	Yes	Yes	3	No		No		No		Yes
807	2012-07-07	Adama Periurban	Goverment	16	Male	Orthodox		Grade 10	City	Yes	No	No	No		No		0 days	I didn't smoke in the past month	I don't smoke tobacco		Yes	Very difficult	No	No	Yes	No	No	No	No	No	No		I have never tried smokless toba	I have never used Shisha		Yes	No	No
798	2012-07-07	Adama Periurban	Goverment	18	Female	Protestant		Grade 10	City	Yes	No	No	No		No		0 days	I didn't smoke in the past month	I don't smoke tobacco		No												I have never tried smokless toba	I have never used Shisha		Yes	No	No
789	2012-07-07	Adama Periurban	Goverment	17		Orthodox		Grade 9	Rural	Yes	No	No	No		No		0 days	I didn't smoke in the past month	I don't smoke tobacco		Yes	Very difficult	Yes	No	No	No	No	No	No	No	No		I have never tried smokless toba	I have never used Shisha		Yes	Yes	No
825	2012-07-07	Adama Periurban	Goverment	18	Female	Protestant		Grade 10	Rural	Yes	No	No	No		No		0 days	I didn't smoke in the past month	I don't smoke tobacco		Yes	Difficult										99	Missing	I have never used Shisha		Yes	No	Yes	17	No
788	2012-07-07	Adama Periurban	Goverment	18	Female	Orthodox		Grade 9	Rural	No	No	Yes	No		No		0 days	I didn't smoke in the past month	I don't smoke tobacco		Yes	Very difficult	No	No	No	No	No	Yes	No	No	No		I have never tried smokless toba	I have never used Shisha		Yes	No	No
742	2012-07-07	Adama Periurban	Goverment	16	Male	Protestant		Grade 9	Rural	Yes	No	No	No		No		0 days	I didn't smoke in the past month	I don't smoke tobacco		Yes	Difficult	No	No	No	No	No	No	No	No	Yes		I have never tried smokless toba	I have never used Shisha		Yes	Yes	No
809	2012-07-07	Adama Periurban	Goverment	17	Female	Orthodox		Grade 10	City	Yes	No	No	No		No		0 days	I didn't smoke in the past month	I don't smoke tobacco		Yes	Very difficult	No	No	Yes	No	No	No	No	No	No		I have never tried smokless toba	I have never used Shisha		Yes	Yes	Yes	99	No
802	2012-07-07	Adama Periurban	Goverment	20	Male	Orthodox		Grade 10	City	No	No	Yes	No		No		0 days	I didn't smoke in the past month	I don't smoke tobacco		Yes	Easy	No	No	Yes	No	No	No	No	No	No		I have never tried smokless toba	I have never used Shisha		Yes	Idon'tknow	No
813	2012-07-07	Adama Periurban	Goverment	17	Male	Other	Waqqeffata	Grade 10	Rural	Yes	No	No	No		No		0 days	I didn't smoke in the past month	I don't smoke tobacco		No												Missing	I have never used Shisha			Missing	Yes	15	No
822	2012-07-07	Adama Periurban	Goverment	16	Male	Orthodox		Grade 10	City	No	No	Yes	No		No		0 days	I didn't smoke in the past month	I don't smoke tobacco		No												I have never tried smokless toba	I have never used Shisha		Yes	Idon'tknow	Yes	15	No
759	2012-07-07	Adama Periurban	Goverment	17	Female	Orthodox		Grade 9	City	Yes	No	No	No		No		0 days	I didn't smoke in the past month	I don't smoke tobacco		No												I have never tried smokless toba	I have never used Shisha		Yes	Idon'tknow	No
785	2012-07-07	Adama Periurban	Goverment	17	Female	Protestant		Grade 9	Rural	No	Yes	No	No		No		0 days	I didn't smoke in the past month	I don't smoke tobacco		No												Missing	I have never used Shisha			Idon'tknow	No
791	2012-07-07	Adama Periurban	Goverment	17	Male	Orthodox		Grade 10	City	No	Yes	No	No		No		0 days	I didn't smoke in the past month	I don't smoke tobacco		Yes	Very difficult	No	No	No	No	No	No	No	No	Yes		I have never tried smokless toba	I have never used Shisha		Yes	No	Yes	12	No
773	2012-07-07	Adama Periurban	Goverment	19	Male	Orthodox		Grade 9	Rural	Yes	No	No	No		No		0 days	I didn't smoke in the past month	I don't smoke tobacco		Yes	Very difficult	Yes	No	No	No	No	No	No	No	No		Missing	I have never used Shisha		Yes	No	No
764	2012-07-07	Adama Periurban	Goverment	15	Female	Protestant		Grade 9	Rural	Yes	No	No	No		No		0 days	I didn't smoke in the past month	I don't smoke tobacco		No												I have never tried smokless toba	I have never used Shisha		Yes	Idon'tknow	No
781	2012-07-07	Adama Periurban	Goverment	18	Female	Protestant		Grade 9	Rural	Yes	No	No	No		No		0 days	I didn't smoke in the past month	I don't smoke tobacco		No												I have never tried smokless toba	I have never used Shisha		Yes	No	No
782	2012-07-07	Adama Periurban	Goverment	17	Male	Orthodox		Grade 9	City	Yes	No	No	No		No		0 days	I didn't smoke in the past month	I don't smoke tobacco		Yes	Very easy	No	No	Yes	No	No	No	No	No	No		Missing	I have never used Shisha		Yes	Yes	No
775	2012-07-07	Adama Periurban	Goverment	18	Female	Orthodox		Grade 9	City	No	No	Yes	No		No		0 days	I didn't smoke in the past month	I don't smoke tobacco		No												I have never tried smokless toba	I have never used Shisha		Yes	Yes	Yes	99	No
819	2012-07-07	Adama Periurban	Goverment	18	Female	Orthodox		Grade 10	City	No	Yes	No	No		No		0 days	I didn't smoke in the past month	I don't smoke tobacco		No												I have never tried smokless toba	I have never used Shisha		Yes	Idon'tknow	No
765	2012-07-07	Adama Periurban	Goverment	17	Female	Orthodox		Grade 9	City	Yes	No	No	No		No		0 days	I didn't smoke in the past month	I don't smoke tobacco		Yes	Easy	No	No	Yes	No	No	No	No	No	No		I have never tried smokless toba	I have never used Shisha		Yes	Yes	Yes	16	No
804	2012-07-07	Adama Periurban	Goverment	17	Male	Muslim		Grade 10	Rural	Yes	No	No	No		No		0 days	I didn't smoke in the past month	I don't smoke tobacco		Yes	Very difficult	No	No	Yes	No	No	No	No	No	No		I have never tried smokless toba	I have never used Shisha		Yes	Idon'tknow	No
826	2012-07-07	Adama Periurban	Goverment	17	Female	Orthodox		Grade 10	City	Yes	No	No	No		No		0 days	I didn't smoke in the past month	I don't smoke tobacco		No												I have never tried smokless toba	I have never used Shisha		Yes	Idon'tknow	Yes	15	No
787	2012-07-07	Adama Periurban	Goverment	17	Female	Orthodox		Grade 9	City	Yes	No	Yes	No		No		0 days	I didn't smoke in the past month	I don't smoke tobacco		Yes	Difficult	No	No	Yes	No	No	No	No	No	No		Missing	I have never used Shisha			Missing	No
824	2012-07-07	Adama Periurban	Goverment	18	Female	Protestant		Grade 10	Rural	Yes	No	No	No		No		0 days	I didn't smoke in the past month	I don't smoke tobacco		No												Missing	I have never used Shisha		Yes	No	No
799	2012-07-07	Adama Periurban	Goverment	17	Female	Protestant		Grade 10	Rural	Yes	No	No	No		No		0 days	I didn't smoke in the past month	I don't smoke tobacco		No												I have never tried smokless toba	I have never used Shisha		Yes	Idon'tknow	No
816	2012-07-07	Adama Periurban	Goverment	16	Female	Protestant		Grade 10	City	Yes	No	No	No		Yes	13	1 or 2 days	Less than one ciggarate	smoke ciggarette but I don't fee	After I smoked, I don't have a	Yes	Very easy	No	No	Yes	No	No	No	No	No	No		I have never tried smokless toba	I have never used Shisha		Yes	Yes	Yes	11	Yes	No		No		No		No		Yes
784	2012-07-07	Adama Periurban	Goverment	16		Orthodox		Grade 9	City	No	Yes	No	No		No		0 days	I didn't smoke in the past month	I don't smoke tobacco		Yes	Difficult	No	No	Yes	No	No	No	No	No	No		Missing	I have never used Shisha		Yes	Yes	No
776	2012-07-07	Adama Periurban	Goverment	17	Male	Protestant		Grade 9	Rural	Yes	No	No	No		No		0 days	I didn't smoke in the past month	I don't smoke tobacco		No												I have never tried smokless toba	I have never used Shisha		I don't know	Idon'tknow	No
753	2012-07-07	Adama Periurban	Goverment	15	Female	Muslim		Grade 9	Rural	No	Yes	No	No		No		0 days	I didn't smoke in the past month	I don't smoke tobacco		No												I have never tried smokless toba	I have never used Shisha		Yes	No	No
743	2012-07-07	Adama Periurban	Goverment	17	Male	Protestant		Grade 9	City	Yes	No	No	No		No		0 days	I didn't smoke in the past month	I don't smoke tobacco		Yes	Very easy	No	No	Yes	No	No	No	No	No	No		I have never tried smokless toba	I have never used Shisha		Yes	Idon'tknow	No
761	2012-07-07	Adama Periurban	Goverment	15	Female	Protestant		Grade 9	Rural	No	Yes	No	No		No		0 days	I didn't smoke in the past month	I don't smoke tobacco		No												I have never tried smokless toba	I have never used Shisha		Yes	Idon'tknow	No
770	2012-07-07	Adama Periurban	Goverment	18	Male	Protestant		Grade 9	Rural	Yes	No	No	No		No		0 days	I didn't smoke in the past month	I don't smoke tobacco		No												I have never tried smokless toba	I have never used Shisha		Yes	Missing	No
783	2012-07-07	Adama Periurban	Goverment	15	Female	Protestant		Grade 9	Rural					99	No		0 days	I didn't smoke in the past month	I don't smoke tobacco		No												I have never tried smokless toba	I have never used Shisha		Yes	Idon'tknow	No
750	2012-07-07	Adama Periurban	Goverment	17	Male	Orthodox		Grade 9	City	No	No	Yes	No		No		0 days	I didn't smoke in the past month	I don't smoke tobacco		No												I have never tried smokless toba	I have never used Shisha		I don't know	Idon'tknow	No
779	2012-07-07	Adama Periurban	Goverment	14	Female	Orthodox		Grade 9	City	Yes	No	No	No		No		0 days	I didn't smoke in the past month	I don't smoke tobacco		No												I have never tried smokless toba	I have never used Shisha		I don't know	Idon'tknow	Yes	99	No
772	2012-07-07	Adama Periurban	Goverment	18	Male	Muslim		Grade 9	City	No	Yes	No	No		No		0 days	I didn't smoke in the past month	I don't smoke tobacco		No												Missing	I have never used Shisha		Yes	No	No
767	2012-07-07	Adama Periurban	Goverment	16	Female	Orthodox		Grade 9	City	Yes	No	No	No		No		0 days	I didn't smoke in the past month	I don't smoke tobacco		Yes	Very difficult	No	No	Yes	No	No	No	No	No	No		I have never tried smokless toba	I have never used Shisha		Yes	Yes	No
768	2012-07-07	Adama Periurban	Goverment	15	Male	Other	Waqeefana	Grade 9	Rural	Yes	No	No	No		No		0 days	I didn't smoke in the past month	I don't smoke tobacco		No												Missing	I have never used Shisha		Yes	No	No
777	2012-07-07	Adama Periurban	Goverment	16	Male	Protestant		Grade 9	City	No	No	Yes	Yes		No		0 days	I didn't smoke in the past month	I don't smoke tobacco		No												I have never tried smokless toba	I have never used Shisha			Idon'tknow	No
793	2012-07-07	Adama Periurban	Goverment	17	Male	Orthodox		Grade 10	City	Yes	No	No	No		No		0 days	I didn't smoke in the past month	I don't smoke tobacco		No												Missing	I have never used Shisha		Yes	Idon'tknow	No
805	2012-07-07	Adama Periurban	Goverment	19	Male	Orthodox		Grade 10	City	No	No	Yes	No		No		0 days	I didn't smoke in the past month	I don't smoke tobacco		No												I have never tried smokless toba	I have never used Shisha		Yes	Yes	No
755	2012-07-07	Adama Periurban	Goverment	17	Female	Orthodox		Grade 9	City	Yes	No	No	No		No		0 days	I didn't smoke in the past month	I don't smoke tobacco		No												I have never tried smokless toba	I have never used Shisha		I don't know	No	No
760	2012-07-07	Adama Periurban	Goverment	15	Female	Orthodox		Grade 9	Rural	Yes	No	No	No		No		0 days	I didn't smoke in the past month	I don't smoke tobacco		No												I have never tried smokless toba	I have never used Shisha		Yes	Yes	No
766	2012-07-07	Adama Periurban	Goverment	16	Male	Orthodox		Grade 9	City	Yes	No	No	No		No		0 days	I didn't smoke in the past month	I don't smoke tobacco		Yes	Missing	No	No	Yes	No	No	No	No	No	No		I have never tried smokless toba	I have never used Shisha		Yes	Yes	No
829	2012-07-07	Adama Periurban	Goverment	17	Female	Protestant		Grade 10	City	Yes	No	Yes	No		No		0 days	I didn't smoke in the past month	I don't smoke tobacco		Yes	Very easy	No	No	Yes	Yes	No	No	No	No	No		I have never tried smokless toba	I have never used Shisha		Yes	Idon'tknow	No
818	2012-07-07	Adama Periurban	Goverment	17	Female	Protestant		Grade 10	Rural	Yes	No	No	No		No		0 days	I didn't smoke in the past month	I don't smoke tobacco		Yes	Difficult	No	No	Yes	No	No	No	No	No	No		I have never tried smokless toba	I have never used Shisha		Yes	Idon'tknow	No
815	2012-07-07	Adama Periurban	Goverment	16	Male	Orthodox		Grade 10	City	Yes	No	No	No		No		0 days	I didn't smoke in the past month	I don't smoke tobacco		Yes	Difficult	No	No	No	Yes	No	No	No	No	No		I have never tried smokless toba	I have never used Shisha		Yes	Yes	Yes	15	No
812	2012-07-07	Adama Periurban	Goverment	16	Female	Orthodox		Grade 10	City	Yes	No	No	No		No		0 days	I didn't smoke in the past month	I don't smoke tobacco		No												I have never tried smokless toba	I have never used Shisha		Yes	Yes	No
823	2012-07-07	Adama Periurban	Goverment	17	Male	Orthodox		Grade 10	City	Yes	No	No	No		No		0 days	I didn't smoke in the past month	I don't smoke tobacco		Yes	Very difficult	No	No	Yes	No	No	No	No	No	No		I have never tried smokless toba	I have never used Shisha		Yes	Yes	Yes	15	No
808	2012-07-07	Adama Periurban	Goverment	17	Female	Orthodox		Grade 10	City	Yes	No	No	No		No		0 days	I didn't smoke in the past month	I don't smoke tobacco		Yes	Difficult	No	No	Yes	No	No	No	No	No	No		I have never tried smokless toba	I have never used Shisha		Yes	Idon'tknow	No
806	2012-07-07	Adama Periurban	Goverment	16	Male	Orthodox		Grade 10	City	Yes	No	No	No		No		0 days	I didn't smoke in the past month	I don't smoke tobacco		Yes	Very difficult	No	No	Yes	No	No	No	No	No	No		I have never tried smokless toba	I have never used Shisha		Yes	Idon'tknow	Yes	15	No
756	2012-07-07	Adama Periurban	Goverment	18	Male	Protestant		Grade 9	City	Yes	No	No	No		No		0 days	I didn't smoke in the past month	I don't smoke tobacco		Yes	Very difficult	No	No	Yes	No	No	No	No	No	No		I have never tried smokless toba	I have never used Shisha		Yes	No	No
801	2012-07-07	Adama Periurban	Goverment	18	Female	Orthodox		Grade 10	Rural	No	Yes	No	No		No		0 days	I didn't smoke in the past month	I don't smoke tobacco		No												I have never tried smokless toba	I have never used Shisha		Yes	Yes	No
800	2012-07-07	Adama Periurban	Goverment	17	Female	Orthodox		Grade 10	Rural	Yes	No	No	No		No		0 days	I didn't smoke in the past month	I don't smoke tobacco		No												I have never tried smokless toba	I have never used Shisha		Yes	No	No
811	2012-07-07	Adama Periurban	Goverment	16	Male	Orthodox		Grade 10	City	Yes	No	No	No		No		0 days	I didn't smoke in the past month	I don't smoke tobacco		Yes	Very difficult	No	No	Yes	No	No	No	No	No	No		Missing	I have never used Shisha		Yes	Yes	Yes	99	No
754	2012-07-07	Adama Periurban	Goverment	16	Female	Orthodox		Grade 9	Rural	No	No	Yes	No		No		0 days	I didn't smoke in the past month	I don't smoke tobacco		No												Missing	I have never used Shisha		Yes	Idon'tknow	No
792	2012-07-07	Adama Periurban	Goverment	17	Male	Orthodox		Grade 10	City	Yes	No	No	No		No		0 days	I didn't smoke in the past month	I don't smoke tobacco		No												I have never tried smokless toba	I have never used Shisha		Yes	Idon'tknow	No
796	2012-07-07	Adama Periurban	Goverment	20	Female	Protestant		Grade 10	Rural	Yes	No	No	No		No		0 days	I didn't smoke in the past month	I don't smoke tobacco		No												I have never tried smokless toba	I have never used Shisha		Yes	Idon'tknow	No
774	2012-07-07	Adama Periurban	Goverment	16	Female	Orthodox		Grade 9	Rural	Yes	No	No	No		No		0 days	I didn't smoke in the past month	I don't smoke tobacco		Yes	Very difficult	No	Yes	Yes	No	No	No	No	No	No		Missing	I have never used Shisha		Yes	No	No
771	2012-07-07	Adama Periurban	Goverment	18	Male	Orthodox		Grade 9	City	Yes	No	No	No		No		0 days	I didn't smoke in the past month	I don't smoke tobacco		No												I have never tried smokless toba	I have never used Shisha		Yes	Idon'tknow	No
769	2012-07-07	Adama Periurban	Goverment	16	Male	Orthodox		Grade 9	City	Yes	No	No	No		No		0 days	I didn't smoke in the past month	I don't smoke tobacco		Yes	Missing										99	I have never tried smokless toba	I have never used Shisha		Yes	Missing	No
740	2012-07-07	Adama Periurban	Goverment	15	Male	Orthodox		Grade 9	City	No	Yes	No	No		No		0 days	I didn't smoke in the past month	I don't smoke tobacco		Yes	Difficult	No	No	Yes	No	No	No	No	No	No		I have never tried smokless toba	I have never used Shisha		Yes	No	No
778	2012-07-07	Adama Periurban	Goverment	16	Female	Orthodox		Grade 9	City	Yes	No	No	No		No		0 days	I didn't smoke in the past month	I don't smoke tobacco		No												I have never tried smokless toba	I have never used Shisha		Yes	No	No
758	2012-07-07	Adama Periurban	Goverment	18	Male	Muslim		Grade 9	City	Yes	No	No	No		No		0 days	I didn't smoke in the past month	I don't smoke tobacco		No												I have never tried smokless toba	I have never used Shisha		Yes	No	No
746	2012-07-07	Adama Periurban	Goverment	17	Female	Orthodox		Grade 9	City	Yes	No	No	No		No		0 days	I didn't smoke in the past month	I don't smoke tobacco		Yes	Difficult	Yes	No	Yes	No	No	No	No	No	No		I have never tried smokless toba	I have never used Shisha		Yes	Yes	Yes	17	No
780	2012-07-07	Adama Periurban	Goverment	17	Male	Orthodox		Grade 9	Rural	Yes	No	No	No		No		0 days	I didn't smoke in the past month	I don't smoke tobacco		Yes	Very difficult										99	I have never tried smokless toba	I have never used Shisha		Yes	No	Yes	15	No
748	2012-07-07	Adama Periurban	Goverment	18	Female	Muslim		Grade 9	City	Yes	No	No	No		No		0 days	I didn't smoke in the past month	I don't smoke tobacco		No												I have tried smokless tobacco bu	I have never used Shisha		Yes	No	No
751	2012-07-07	Adama Periurban	Goverment	15	Male	Muslim		Grade 9	City	No	No	Yes	No		No		0 days	I didn't smoke in the past month	I don't smoke tobacco		No												I have never tried smokless toba	I have never used Shisha		Yes	No	No
828	2012-07-07	Adama Periurban	Goverment	18	Female	Orthodox		Grade 10	City	No	Yes	No	No		No		0 days	I didn't smoke in the past month	I don't smoke tobacco		No												I have never tried smokless toba	I have never used Shisha		Yes	Idon'tknow	Yes	16	No
747	2012-07-07	Adama Periurban	Goverment	17	Female	Orthodox		Grade 9	City	Yes	No	No	No		No		0 days	I didn't smoke in the past month	I don't smoke tobacco		No												Missing	I have never used Shisha		Yes	No	No
744	2012-07-07	Adama Periurban	Goverment	16	Female	Orthodox		Grade 9	City	Yes	No	No	No		No		0 days	I didn't smoke in the past month	I don't smoke tobacco		Yes	Difficult	No	No	Yes	No	No	No	No	No	No		I have never tried smokless toba	I have never used Shisha		Yes	Yes	No
803	2012-07-07	Adama Periurban	Goverment	17	Female	Orthodox		Grade 10	City	Yes	No	No	No		No		0 days	I didn't smoke in the past month	I don't smoke tobacco		Yes	Difficult	No	No	Yes	No	No	No	No	No	No		I have never tried smokless toba	I have never used Shisha		Yes	Idon'tknow	No
830	2012-07-07	Adama Periurban	Goverment	18	Female	Muslim		Grade 10	City	Yes	No	No	No		No		0 days	I didn't smoke in the past month	I don't smoke tobacco		Yes	Missing										99	I have never tried smokless toba	I have never used Shisha		Yes	Yes	No
797	2012-07-07	Adama Periurban	Goverment	17	Female	Orthodox		Grade 10	City	Yes	No	No	No		Yes	99	0 days	Missing	I don't smoke tobacco		No												I have never tried smokless toba	I have never used Shisha		Yes	No	No
827	2012-07-07	Adama Periurban	Goverment	15	Female	Protestant		Grade 10	City	Yes	No	No	No		No		0 days	I didn't smoke in the past month	I don't smoke tobacco		No												I have never tried smokless toba	I have never used Shisha		Yes	Idon'tknow	No
745	2012-07-07	Adama Periurban	Goverment	17	Male	Protestant		Grade 9	Rural	Yes	No	No	No		No		0 days	I didn't smoke in the past month	I don't smoke tobacco		No												I have never tried smokless toba	I have never used Shisha		Yes	Idon'tknow	No
790	2012-07-07	Adama Periurban	Goverment	16	Male	Orthodox		Grade 9	City	Yes	No	No	No		No		0 days	I didn't smoke in the past month	I don't smoke tobacco		No												I have never tried smokless toba	I have never used Shisha		Yes	Yes	No
2103	2012-07-02	Leku	Goverment	20	Male	Protestant		Grade 10	Rural	Yes	No	No	No		No		0 days	I didn't smoke in the past month	I don't smoke tobacco		Yes	Very difficult	No	No	Yes	Yes	No	No	No	No	No		I have never tried smokless toba	I have never used Shisha		Yes	Yes	Yes	18	Yes	Yes	20	No		No		No		No
2054	2012-07-02	Leku	Goverment	16	Female	Protestant		Grade 9	Rural	Yes	No	No	No		No		0 days	I didn't smoke in the past month	I don't smoke tobacco		No												I have never tried smokless toba	I have never used Shisha		Yes	Yes	No
2086	2012-07-02	Leku	Goverment	19	Female	Protestant		Grade 10	Rural	Yes	No	No	No		Yes	14	0 days	I didn't smoke in the past month	I don't smoke tobacco		Yes	Very difficult	Yes	No	No	No	No	No	No	No	No		I have never tried smokless toba	I have never used Shisha		I don't know	Yes	Yes	99	No
2060	2012-07-02	Leku	Goverment	16	Female	Protestant		Grade 9	City	Yes	No	No	No		No		0 days	I didn't smoke in the past month	I don't smoke tobacco		No												I have never tried smokless toba	I have never used Shisha		Yes	Yes	No
2146	2012-07-02	Leku	Goverment	18	Male	Protestant		Grade 10	Rural	Yes	No	No	No		Yes	16	0 days	Less than one ciggarate	smoke ciggarette but I don't fee		Yes	Very difficult	No	Yes	No	No	No	No	No	No	No		I have never tried smokless toba	I have never used Shisha		Yes	Yes	Yes	16	No
2136	2012-07-02	Leku	Goverment	16	Male	Protestant		Grade 10	City	Yes	No	No	No		No		0 days	I didn't smoke in the past month	I don't smoke tobacco		No												I have never tried smokless toba	I have never used Shisha		Yes	Yes	No
2065	2012-07-02	Leku	Goverment	16	Male	Protestant		Grade 9	Rural	Yes	No	No	No		No		0 days	I didn't smoke in the past month	I don't smoke tobacco		No												I have never tried smokless toba	I have never used Shisha		Yes	Yes	No
2050	2012-07-02	Leku	Goverment	18	Male	Orthodox		Grade 9	City	No	No	Yes	No		No		0 days	I didn't smoke in the past month	I don't smoke tobacco		Yes	Very difficult	No	No	Yes	No	No	No	No	No	No		I have never tried smokless toba	I have never used Shisha		Yes	Idon'tknow	Yes	12	No
2080	2012-07-02	Leku	Goverment	18	Male	Protestant		Grade 9	Rural	Yes	No	No	No		No		0 days	I didn't smoke in the past month	I don't smoke tobacco		Yes	Very difficult	No	No	Yes	No	No	No	No	No	No		I have never tried smokless toba	I have never used Shisha		Yes	Yes	Yes	12	Yes	Yes	4	Yes	2	Yes	2	Yes	5	Yes
2034	2012-07-02	Leku	Goverment	16	Male	Protestant		Grade 9	City	Yes	No	No	No		No		0 days	I didn't smoke in the past month	I don't smoke tobacco		No												I have never tried smokless toba	I have never used Shisha		I don't know	Yes	No
2037	2012-07-02	Leku	Goverment	17	Female	Protestant		Grade 9	Rural	Yes	No	No	No		No		0 days	I didn't smoke in the past month	I don't smoke tobacco		No												I have never tried smokless toba	I have never used Shisha			Missing	No
2113	2012-07-02	Leku	Goverment	16	Female	Protestant		Grade 10	Rural	Yes	No	No	No		No		0 days	I didn't smoke in the past month	I don't smoke tobacco		Yes	Very difficult	Yes	No	Yes	Yes	No	No	No	No	No		I have never tried smokless toba	I have never used Shisha		Yes	Yes	No
2079	2012-07-02	Leku	Goverment	18	Male	Protestant		Grade 9	City	Yes	No	No	No		No		0 days	I didn't smoke in the past month	I don't smoke tobacco		No												I have never tried smokless toba	I have never used Shisha		Yes	Yes	No
2116	2012-07-02	Leku	Goverment	18	Male	Catholic		Grade 10	City	Yes	No	No	No		No		0 days	I didn't smoke in the past month	I don't smoke tobacco		No												I have never tried smokless toba	I have never used Shisha		Yes	Idon'tknow	No
2149	2012-07-02	Leku	Goverment	22	Male	Other	Apostles	Grade 10	Rural	Yes	No	No	No		No		0 days	I didn't smoke in the past month	I don't smoke tobacco		No												I have never tried smokless toba	I have never used Shisha		Yes	Yes	No
2043	2012-07-02	Leku	Goverment	16	Male	Protestant		Grade 9	Rural	Yes	No	No	No		Yes	12	0 days	I didn't smoke in the past month	I don't smoke tobacco		Yes	Difficult	Yes	No	No	No	No	No	No	No	No		I have never tried smokless toba	I have never used Shisha		Yes	Yes	No
2048	2012-07-02	Leku	Goverment	15	Female	Protestant		Grade 9	City	Yes	No	No	No		No		0 days	I didn't smoke in the past month	I don't smoke tobacco		No												I have never tried smokless toba	I have never used Shisha		Yes	Yes	No
2076	2012-07-02	Leku	Goverment	18	Male	Orthodox		Grade 9	City	No	No	Yes	No		No		0 days	I didn't smoke in the past month	I don't smoke tobacco		Yes	Easy	No	No	Yes	No	No	No	No	No	No		I have never tried smokless toba	I have never used Shisha		Yes	Idon'tknow	Yes	17	No
2084	2012-07-02	Leku	Goverment	16	Female	Orthodox		Grade 10	Rural	Yes	No	No	No		No		0 days	I didn't smoke in the past month	I don't smoke tobacco		Yes	Difficult	No	No	Yes	No	No	No	No	No	No		I have tried smokless tobacco 1	I have never used Shisha		No	Yes	No
2142	2012-07-02	Leku	Goverment	18	Male	Protestant		Grade 10	City	Yes	No	No	No		No		0 days	I didn't smoke in the past month	I don't smoke tobacco		No												I have never tried smokless toba	I have never used Shisha		Yes	Yes	Yes	14	No
2091	2012-07-02	Leku	Goverment	18	Male	Muslim		Grade 10	City	No	No	Yes	No		Yes	12	0 days	I didn't smoke in the past month	I don't smoke tobacco		Yes	Very easy	No	No	Yes	Yes	No	No	No	No	No		I have never tried smokless toba	I have never used Shisha		Yes	No	Yes	18	No
2092	2012-07-02	Leku	Goverment	18	Male	Protestant		Grade 10	City	Yes	No	No	No		No		0 days	I didn't smoke in the past month	I don't smoke tobacco		Yes	Very difficult	Yes	No	No	No	No	No	No	No	No		I have never tried smokless toba	I have never used Shisha		Yes	Yes	No
2075	2012-07-02	Leku	Goverment	17	Male	Protestant		Grade 9	City	Yes	No	No	No		No		0 days	I didn't smoke in the past month	I don't smoke tobacco		No												I have never tried smokless toba	I have never used Shisha		Yes	Idon'tknow	No
2130	2012-07-02	Leku	Goverment	17	Male	Protestant		Grade 10	City	Yes	No	No	No		No		0 days	I didn't smoke in the past month	I don't smoke tobacco		Yes	Very easy	No	No	Yes	No	No	No	No	No	No		I have never tried smokless toba	I have never used Shisha		Yes	Yes	No
2073	2012-07-02	Leku	Goverment	18	Male	Protestant		Grade 9	Rural	No	Yes	No	No		No		0 days	I didn't smoke in the past month	I don't smoke tobacco		No												I have never tried smokless toba	I have never used Shisha		I don't know	Idon'tknow	No
2072	2012-07-02	Leku	Goverment	16	Male	Protestant		Grade 9	Rural	Yes	No	No	No		No		0 days	I didn't smoke in the past month	I don't smoke tobacco		No												I have never tried smokless toba	I have never used Shisha		Yes	Idon'tknow	No
2088	2012-07-02	Leku	Goverment	15	Male	Protestant		Grade 10	City	Yes	No	No	No		Yes	13	0 days	I didn't smoke in the past month	I don't smoke tobacco		Yes	Very easy	No	No	Yes	No	No	No	No	No	No		I have never tried smokless toba	I have never used Shisha		Yes	Idon'tknow	No
2055	2012-07-02	Leku	Goverment	16	Male	Protestant		Grade 9	City	Yes	No	No	No		No		0 days	I didn't smoke in the past month	I don't smoke tobacco		Yes	Very difficult	No	No	No	Yes	No	No	No	No	No		I have never tried smokless toba	I have never used Shisha		Yes	Yes	Yes	8	Yes	No		No		No		Yes	10	No
2047	2012-07-02	Leku	Goverment	16	Male	Protestant		Grade 9	Rural	Yes	No	No	No		No		0 days	I didn't smoke in the past month	I don't smoke tobacco		Yes	Very difficult	No	No	Yes	No	No	No	No	No	No		I have never tried smokless toba	I have never used Shisha		Yes	Yes	No
2035	2012-07-02	Leku	Goverment	16	Male	Catholic		Grade 9	City	Yes	No	No	No		No		0 days	I didn't smoke in the past month	I don't smoke tobacco		No												I have never tried smokless toba	I have never used Shisha		I don't know	Yes	No
2062	2012-07-02	Leku	Goverment	17	Male	Muslim		Grade 9	Rural	Yes	No	No	No		No		0 days	I didn't smoke in the past month	I don't smoke tobacco		No												I have never tried smokless toba	I have never used Shisha		Yes	Yes	No
2049	2012-07-02	Leku	Goverment	15	Male	Protestant		Grade 9	City	Yes	No	No	No		No		0 days	I didn't smoke in the past month	I don't smoke tobacco		No												I have never tried smokless toba	I have never used Shisha		Yes	Yes	No
2140	2012-07-02	Leku	Goverment	18	Male	Protestant		Grade 10	City	Yes	No	No	No		No		0 days	I didn't smoke in the past month	I don't smoke tobacco		Yes	Easy	No	No	Yes	No	No	No	No	No	No		I have never tried smokless toba	I have never used Shisha		I don't know	Idon'tknow	No
2061	2012-07-02	Leku	Goverment	15	Male	Protestant		Grade 9	Rural	Yes	No	No	No		No		0 days	I didn't smoke in the past month	I don't smoke tobacco		No												I have never tried smokless toba	I have never used Shisha		Yes	Yes	No
2132	2012-07-02	Leku	Goverment	17	Male	Protestant		Grade 10	Rural	Yes	No	No	No		No		0 days	I didn't smoke in the past month	I don't smoke tobacco		Yes	Very easy	No	No	Yes	No	No	No	No	No	No		I have never tried smokless toba	I have never used Shisha		Yes	Yes	No
2083	2012-07-02	Leku	Goverment	16	Female	Protestant		Grade 10	City	Yes	No	No	No		Yes	16	0 days	I didn't smoke in the past month	I don't smoke tobacco		Yes	Very easy	No	No	Yes	No	No	No	No	No	No		I have never tried smokless toba	I have used shisha previousely	<6 months	I don't know	Idon'tknow	Yes	99	Yes	No		No		No		No		Yes
2085	2012-07-02	Leku	Goverment	16	Female	Protestant		Grade 10	City	No	No	Yes	No		Yes	12	0 days	I didn't smoke in the past month	I don't smoke tobacco		Yes	Very difficult	No	No	No	No	No	No	No	No	No	99	I have never tried smokless toba	I have used shisha previousely	<6 months	Yes	No	Yes	99	Yes	Yes	2	No		No		No		No
2038	2012-07-02	Leku	Goverment	16	Female	Other	99	Grade 9	City	Yes	No	No	No		No		0 days	I didn't smoke in the past month	I don't smoke tobacco		No												I have never tried smokless toba	I have never used Shisha		I don't know	Idon'tknow	No
2074	2012-07-02	Leku	Goverment	16	Male	Protestant		Grade 9	Rural	Yes	No	No	No		No		0 days	I didn't smoke in the past month	I don't smoke tobacco		No												I have never tried smokless toba	I have never used Shisha		Yes	Yes	No
2129	2012-07-02	Leku	Goverment	18	Male	Protestant		Grade 10	City	Yes	No	No	No		No		0 days	I didn't smoke in the past month	I don't smoke tobacco		Yes	Very difficult	Yes	No	No	No	No	No	No	No	No		I have never tried smokless toba	I have never used Shisha		Yes	Yes	No
2134	2012-07-02	Leku	Goverment	15	Female	Protestant		Grade 10	Rural	Yes	No	No	No		No		0 days	I didn't smoke in the past month	I don't smoke tobacco		No												I have never tried smokless toba	I have never used Shisha		Yes	Yes	No
2082	2012-07-02	Leku	Goverment	16	Female	Catholic		Grade 10	Rural	Yes	No	No	No		Yes	99	Missing	2-5 ciggarete Per day	Smoke tobacco always or I feel	After I smoked, I don't have a	Yes	Very easy	Yes	No	No	No	No	No	No	Yes	No		I have tried smokless tobacco bu	Regualarly twice a week, I use	<6 months	I don't know	Idon'tknow	No
2094	2012-07-02	Leku	Goverment	16	Male	Protestant		Grade 10	City	Yes	No	No	No		Yes	15	0 days	I didn't smoke in the past month	I don't smoke tobacco		Yes	Very difficult	No	No	Yes	No	No	No	No	No	No		I have tried smokless tobacco bu	I have never used Shisha		Yes	Yes	No
2153	2012-07-02	Leku	Goverment	17	Male	Protestant		Grade 10	Rural	Yes	No	No	No		Yes	13	20 to 29 days	One ciggarate perday	smoke ciggarette but I don't fee	After I smoked, I don't have a	Yes	Easy	No	No	Yes	No	No	No	No	No	No		I have tried smokless tobacco 1	I have never used Shisha		Yes	Yes	Yes	13	Yes	No		No		No		Yes	12	No
2095	2012-07-02	Leku	Goverment	18	Female	Protestant		Grade 10	Rural	No	No	No	Yes		No		0 days	I didn't smoke in the past month	I don't smoke tobacco		Yes	Difficult	No	No	Yes	No	No	No	No	No	No		I have never tried smokless toba	I have never used Shisha		No	No	No
2099	2012-07-02	Leku	Goverment	16	Female	Protestant		Grade 10	City	Yes	No	No	No		Yes	12	0 days	I didn't smoke in the past month	I don't smoke tobacco		Yes	Very difficult	Yes	No	Yes	Yes	No	No	No	No	No		I have never tried smokless toba	I have never used Shisha		Yes	Yes	No
2100	2012-07-02	Leku	Goverment		Male	Protestant		Grade 10	Rural	No	No	No	Yes		No		0 days	I didn't smoke in the past month	I don't smoke tobacco		No												I have never tried smokless toba	I have never used Shisha		Yes	No	No
2105	2012-07-02	Leku	Goverment	16	Male	Muslim		Grade 10	Rural	Yes	No	No	No		No		0 days	I didn't smoke in the past month	I don't smoke tobacco		No												I have never tried smokless toba	I have never used Shisha		Yes	Idon'tknow	No
2104	2012-07-02	Leku	Goverment	14	Female	Protestant		Grade 10	City	Yes	No	No	No		No		0 days	I didn't smoke in the past month	I don't smoke tobacco		Yes	Very easy	No	No	Yes	No	No	No	No	No	No		I have never tried smokless toba	I have never used Shisha		Yes	Yes	Yes	14	Yes	Yes	5	No		No		No		No
2090	2012-07-02	Leku	Goverment	18	Male	Protestant		Grade 10	Rural	No	No	Yes	No		Yes	99	1 or 2 days	Less than one ciggarate	I don't smoke tobacco		No												I have never tried smokless toba	I have never used Shisha		Yes	Yes	Yes	18	No
2109	2012-07-02	Leku	Goverment	16	Female	Orthodox		Grade 10	City	Yes	No	No	No		No		0 days	I didn't smoke in the past month	I don't smoke tobacco		No												I have never tried smokless toba	I have never used Shisha		Yes	Idon'tknow	No
2056	2012-07-02	Leku	Goverment	16	Female	Protestant		Grade 9	City	Yes	No	No	No		No		0 days	I didn't smoke in the past month	I don't smoke tobacco		No												I have never tried smokless toba	I have never used Shisha		Yes	Yes	No
2059	2012-07-02	Leku	Goverment	18	Male	Protestant		Grade 9	Rural	Yes	No	No	No		No		0 days	I didn't smoke in the past month	I don't smoke tobacco		No												I have never tried smokless toba	I have never used Shisha		Yes	Idon'tknow	No
2042	2012-07-02	Leku	Goverment	16	Male	Protestant		Grade 9	Rural	Yes	No	No	No		Yes	12	3 to 5 daya	One ciggarate perday	smoke tobacco sometimes or feel	1-2 hours	Yes	Very easy	No	No	No	Yes	No	No	No	No	No		I have tried smokless tobacco bu	I have never used Shisha		I don't know	Idon'tknow	Yes	14	Yes	Yes	5	No		No		No		No
2150	2012-07-02	Leku	Goverment	15	Female	Protestant		Grade 10	Rural	Yes	No	No	No		No		0 days	I didn't smoke in the past month	I don't smoke tobacco		No												I have never tried smokless toba	I have never used Shisha		Yes	Yes	No
2152	2012-07-02	Leku	Goverment	15	Male	Protestant		Grade 10	Rural	Yes	No	No	No		No		0 days	I didn't smoke in the past month	I don't smoke tobacco		No												I have never tried smokless toba	I have never used Shisha		I don't know	Idon'tknow	No
2115	2012-07-02	Leku	Goverment	18	Male	Orthodox		Grade 10	City	Yes	No	No	No		Yes	17	0 days	I didn't smoke in the past month	smoke ciggarette but I don't fee	1-2 hours	Yes	Very difficult	No	No	Yes	No	No	No	No	No	No		I have never tried smokless toba	I have used Shisha 1 or 2 times	<6 months	Yes	Idon'tknow	Yes	13	No
2120	2012-07-02	Leku	Goverment	17	Male	Protestant		Grade 10	City	Yes	No	No	No		No		0 days	I didn't smoke in the past month	I don't smoke tobacco		Yes	Easy	No	No	Yes	No	No	No	No	No	No		I have never tried smokless toba	I have never used Shisha		Yes	Idon'tknow	No
2117	2012-07-02	Leku	Goverment	17	Male	Protestant		Grade 10	City	No	No	Yes	No		No		0 days	I didn't smoke in the past month	I don't smoke tobacco		Yes	Very easy	No	No	Yes	Yes	No	No	No	No	No		I have tried smokless tobacco bu	I have never used Shisha		Yes	Yes	Yes	13	Yes	No		No		No		Yes	4	No
2063	2012-07-02	Leku	Goverment	15	Male	Muslim		Grade 9	Rural	Yes	No	No	No		No		0 days	I didn't smoke in the past month	I don't smoke tobacco		No												I have never tried smokless toba	I have never used Shisha		Yes	Idon'tknow	No
2147	2012-07-02	Leku	Goverment	16	Female	Other	99	Grade 10	City	Yes	No	No	No		No		0 days	I didn't smoke in the past month	I don't smoke tobacco		No												I have never tried smokless toba	I have never used Shisha		Yes	Idon'tknow	No
2114	2012-07-02	Leku	Goverment	17	Female	Protestant		Grade 10	Rural	Yes	No	No	No		No		0 days	I didn't smoke in the past month	I don't smoke tobacco		Yes	Very difficult	Yes	No	Yes	Yes	No	No	No	No	No		I have never tried smokless toba	I have never used Shisha		Yes	Yes	No
2123	2012-07-02	Leku	Goverment	16	Female	Protestant		Grade 10	City	Yes	No	No	No		No		0 days	I didn't smoke in the past month	I don't smoke tobacco		Yes	Very difficult	No	No	Yes	No	No	No	No	No	No		I have never tried smokless toba	I have never used Shisha		Yes	Idon'tknow	No
2137	2012-07-02	Leku	Goverment	15	Male	Catholic		Grade 10	City	Yes	No	No	No		No		0 days	I didn't smoke in the past month	I don't smoke tobacco		No												I have never tried smokless toba	I have never used Shisha		Yes	Yes	No
2138	2012-07-02	Leku	Goverment	19	Male	Protestant		Grade 10	Rural	Yes	No	No	No		No		0 days	I didn't smoke in the past month	I don't smoke tobacco		No												I have never tried smokless toba	I have never used Shisha		Yes	Yes	No
2039	2012-07-02	Leku	Goverment	14	Female	Other	99	Grade 9	City	Yes	No	No	No		No		0 days	I didn't smoke in the past month	I don't smoke tobacco		No												I have never tried smokless toba	I have never used Shisha		I don't know	Idon'tknow	No
2155	2012-07-02	Leku	Goverment	15	Male	Protestant		Grade 10	Rural	Yes	No	No	No		No		0 days	I didn't smoke in the past month	I don't smoke tobacco		No												I have never tried smokless toba	I have never used Shisha		Yes	Idon'tknow	No
2133	2012-07-02	Leku	Goverment	16	Female	Protestant		Grade 10	City	Yes	No	No	No		No		0 days	I didn't smoke in the past month	I don't smoke tobacco		Yes	Difficult	No	No	No	Yes	No	No	No	No	No		I have never tried smokless toba	I have never used Shisha		Yes	Yes	No
2089	2012-07-02	Leku	Goverment	15	Female	Protestant		Grade 10	City	No	No	Yes	No		Yes	12	0 days	I didn't smoke in the past month	I don't smoke tobacco		Yes	Very difficult	No	No	Yes	No	No	No	No	No	No		I have never tried smokless toba	I have used shisha previousely	<6 months	Yes	Yes	Yes	15	Yes	Yes	2	No		No		No		No
2127	2012-07-02	Leku	Goverment	16	Female	Orthodox		Grade 10	City	Yes	No	No	No		No		0 days	I didn't smoke in the past month	I don't smoke tobacco		No												I have never tried smokless toba	I have never used Shisha		Yes	Yes	No
2154	2012-07-02	Leku	Goverment	16	Male	Protestant		Grade 10	Rural	Yes	No	No	No		No		0 days	I didn't smoke in the past month	I don't smoke tobacco		No												I have never tried smokless toba	I have never used Shisha		Yes	Idon'tknow	No
2108	2012-07-02	Leku	Goverment	18	Female	Protestant		Grade 10	City	Yes	No	No	No		No		0 days	I didn't smoke in the past month	I don't smoke tobacco		Yes	Very difficult	No	No	No	Yes	No	No	No	No	No		I have never tried smokless toba	I have never used Shisha		Yes	Yes	No
2155	2012-07-02	Leku	Goverment	15	Female	Protestant		Grade 10	Rural	Yes	No	No	No		No		0 days	I didn't smoke in the past month	I don't smoke tobacco		No												I have never tried smokless toba	I have never used Shisha		Yes	Idon'tknow	No
2141	2012-07-02	Leku	Goverment	18	Female	Protestant		Grade 10	City	Yes	No	No	No		No		0 days	I didn't smoke in the past month	I don't smoke tobacco		No												I have never tried smokless toba	I have never used Shisha		Yes	Idon'tknow	No
2122	2012-07-02	Leku	Goverment	17	Female	Protestant		Grade 10	Rural	Yes	No	No	No		No		0 days	I didn't smoke in the past month	I don't smoke tobacco		Yes	Very difficult	No	No	Yes	No	No	No	No	No	No		I have never tried smokless toba	I have never used Shisha		Yes	Idon'tknow	No
2097	2012-07-02	Leku	Goverment	15	Female	Protestant		Grade 10	City	Yes	No	No	No		No		0 days	I didn't smoke in the past month	I don't smoke tobacco		No												I have never tried smokless toba	I have never used Shisha		Yes	Yes	No
2140	2012-07-02	Leku	Goverment	18	Male	Protestant		Grade 10	City	Yes	No	No	No		No		0 days	I didn't smoke in the past month	I don't smoke tobacco		No												I have never tried smokless toba	I have never used Shisha		Yes	Yes	No
2057	2012-07-02	Leku	Goverment	16	Male	Protestant		Grade 9	Rural	Yes	No	No	No		No		0 days	I didn't smoke in the past month	I don't smoke tobacco		Yes	Very difficult	No	No	Yes	No	No	No	No	No	No		I have never tried smokless toba	I have never used Shisha		Yes	Idon'tknow	No
2078	2012-07-02	Leku	Goverment	16	Male	Protestant		Grade 9	City	Yes	No	No	No		No		0 days	I didn't smoke in the past month	I don't smoke tobacco		No												I have never tried smokless toba	I have never used Shisha		I don't know	Idon'tknow	No
2131	2012-07-02	Leku	Goverment	15	Female	Orthodox		Grade 10	City	Yes	No	No	No		No		0 days	I didn't smoke in the past month	I don't smoke tobacco		Yes	Very easy	No	No	Yes	No	No	No	No	No	No		I have never tried smokless toba	I have never used Shisha		Yes	Yes	No
2111	2012-07-02	Leku	Goverment	16	Female	Protestant		Grade 10	Rural	Yes	No	No	No		Yes	99	0 days	I didn't smoke in the past month	I don't smoke tobacco		Yes	Very difficult	No	No	Yes	No	No	No	No	No	No		I have never tried smokless toba	I have never used Shisha		Yes	Yes	No
2069	2012-07-02	Leku	Goverment	18	Male	Protestant		Grade 9	Rural	Yes	No	No	No		No		0 days	I didn't smoke in the past month	I don't smoke tobacco		No												I have never tried smokless toba	I have never used Shisha		Yes	Idon'tknow	No
2135	2012-07-02	Leku	Goverment	16	Male	Protestant		Grade 10	Rural	Yes	No	No	No		No		0 days	I didn't smoke in the past month	I don't smoke tobacco		No												I have never tried smokless toba	I have never used Shisha		Yes	Idon'tknow	No
2096	2012-07-02	Leku	Goverment	18	Female	Protestant		Grade 10	Rural	No	No	Yes	No		Yes		0 days	I didn't smoke in the past month	smoke ciggarette but I don't fee		Yes	Difficult	No	No	Yes	No	No	No	No	No	No		I have tried smokless tobacco bu	I have used shisha previousely	<6 months	Yes	Idon'tknow	No
2110	2012-07-02	Leku	Goverment	16	Female	Protestant		Grade 10	City	Yes	No	No	No		Yes	99	0 days	I didn't smoke in the past month	I don't smoke tobacco		No												I have never tried smokless toba	I have never used Shisha		Yes	Yes	No
2151	2012-07-02	Leku	Goverment	17	Female	Protestant		Grade 10	Rural	Yes	No	No	No		No		0 days	I didn't smoke in the past month	I don't smoke tobacco		No												I have never tried smokless toba	I have never used Shisha		Yes	Yes	No
2040	2012-07-02	Leku	Goverment	17	Male	Protestant		Grade 9	Rural	No	No	Yes	No		Yes	10	6 to 9 days	One ciggarate perday	smoke tobacco sometimes or feel	After I smoked, I don't have a	Yes	Very difficult	No	No	Yes	No	No	No	No	No	No		I use smokeless tobacco sometim	I have used Shisha 1 or 2 times	<6 months	Yes	Yes	Yes	10	Yes	Yes	12	No		No		No		No
2125	2012-07-02	Leku	Goverment	16	Female	Protestant		Grade 10	Rural	Yes	No	No	No		No		0 days	I didn't smoke in the past month	I don't smoke tobacco		No												I have never tried smokless toba	I have never used Shisha		Yes	Yes	No
2101	2012-07-02	Leku	Goverment	18	Male	Protestant		Grade 10	City	No	No	No	Yes		No		0 days	I didn't smoke in the past month	I don't smoke tobacco		Yes	Easy	No	No	Yes	No	No	No	No	No	No		I have never tried smokless toba	I have used shisha previousely	<6 months	Yes	Idon'tknow	Yes	18	No
2144	2012-07-02	Leku	Goverment	15	Male	Other	Apostles	Grade 10	Rural	Yes	No	No	No		No		0 days	I didn't smoke in the past month	I don't smoke tobacco		No												I have never tried smokless toba	I have never used Shisha		I don't know	Idon'tknow	No
2119	2012-07-02	Leku	Goverment	18	Male	Protestant		Grade 10	Rural	Yes	No	No	No		No		0 days	I didn't smoke in the past month	I don't smoke tobacco		Yes	Very difficult	No	Yes	No	No	No	No	No	No	No		I have never tried smokless toba	I have never used Shisha		Yes	Idon'tknow	No
2058	2012-07-02	Leku	Goverment	16	Male	Protestant		Grade 9	City	Yes	No	No	No		No		0 days	I didn't smoke in the past month	I don't smoke tobacco		Yes	Very difficult	No	No	No	Yes	No	No	No	No	No		I have never tried smokless toba	I have never used Shisha		Yes	No	Yes	8	Yes	No		No		No		Yes	10	No
2118	2012-07-02	Leku	Goverment	15	Female	Catholic		Grade 10	City	Yes	No	No	No		No		0 days	I didn't smoke in the past month	I don't smoke tobacco		No												I have never tried smokless toba	I have never used Shisha		Yes	Idon'tknow	No
2066	2012-07-02	Leku	Goverment	15	Male	Protestant		Grade 9	Rural	Yes	No	No	No		No		0 days	I didn't smoke in the past month	I don't smoke tobacco		No												I have never tried smokless toba	I have never used Shisha		Yes	Yes	No
2071	2012-07-02	Leku	Goverment	16	Male	Protestant		Grade 9	Rural	Yes	No	No	No		No		0 days	I didn't smoke in the past month	I don't smoke tobacco		No												I have never tried smokless toba	I have never used Shisha		Yes	Idon'tknow	No
2068	2012-07-02	Leku	Goverment	16	Male	Protestant		Grade 9	City	Yes	No	No	No		No		0 days	I didn't smoke in the past month	I don't smoke tobacco		No												I have never tried smokless toba	I have never used Shisha		Yes	Idon'tknow	No
2157	2012-07-02	Leku	Goverment	16	Female	Protestant		Grade 10	Rural	Yes	No	No	No		No		0 days	I didn't smoke in the past month	I don't smoke tobacco		No												I have never tried smokless toba	I have never used Shisha		Yes	Yes	No
2124	2012-07-02	Leku	Goverment	17	Female	Protestant		Grade 10	City	Yes	No	No	No		No		0 days	I didn't smoke in the past month	I don't smoke tobacco		No												I have never tried smokless toba	I have never used Shisha		Yes	Yes	No
2148	2012-07-02	Leku	Goverment	18	Female	Protestant		Grade 10	City	No	No	No	Yes		No		0 days	I didn't smoke in the past month	I don't smoke tobacco		Yes	Difficult	No	No	Yes	No	No	No	No	No	No		I have never tried smokless toba	I have never used Shisha		Yes	Yes	No
2067	2012-07-02	Leku	Goverment	16	Male	Protestant		Grade 9	Rural	Yes	No	No	No		No		0 days	I didn't smoke in the past month	I don't smoke tobacco		No												I have never tried smokless toba	I have never used Shisha		Yes	Yes	No
2045	2012-07-02	Leku	Goverment	19	Male	Protestant		Grade 9	City	Yes	No	No	No		No		0 days	I didn't smoke in the past month	I don't smoke tobacco		No												I have never tried smokless toba	I have never used Shisha		Yes	Yes	No
2064	2012-07-02	Leku	Goverment	16	Male	Protestant		Grade 9	Rural	Yes	No	No	No		No		0 days	I didn't smoke in the past month	I don't smoke tobacco		No												I have never tried smokless toba	I have never used Shisha		I don't know	Yes	No
2087	2012-07-02	Leku	Goverment	18	Female	Protestant		Grade 10	City	Yes	No	No	No		No		0 days	I didn't smoke in the past month	I don't smoke tobacco		No												I have never tried smokless toba	I have never used Shisha		Yes	Idon'tknow	No
2112	2012-07-02	Leku	Goverment	16	Female	Protestant		Grade 10	Rural	Yes	No	No	No		No		0 days	I didn't smoke in the past month	I don't smoke tobacco		Yes	Very difficult	Yes	No	Yes	Yes	No	No	No	No	No		I have never tried smokless toba	I have never used Shisha		Yes	Yes	No
2051	2012-07-02	Leku	Goverment	15	Female	Protestant		Grade 9	City	Yes	No	No	No		No		0 days	I didn't smoke in the past month	I don't smoke tobacco		No												I have never tried smokless toba	I have never used Shisha		Yes	Yes	No
2121	2012-07-02	Leku	Goverment	16	Male	Protestant		Grade 10	City	Yes	No	No	No		No		0 days	I didn't smoke in the past month	I don't smoke tobacco		Yes	Very difficult	No	No	Yes	No	No	No	No	No	No		I have never tried smokless toba	I have never used Shisha		Yes	Idon'tknow	No
2077	2012-07-02	Leku	Goverment	16	Male	Orthodox		Grade 9	City	Yes	No	No	No		No		0 days	I didn't smoke in the past month	I don't smoke tobacco		No												I have never tried smokless toba	I have never used Shisha		Yes	Yes	No
2107	2012-07-02	Leku	Goverment	16	Female	Protestant		Grade 10	City	Yes	No	No	No		No		0 days	I didn't smoke in the past month	I don't smoke tobacco		Yes	Very difficult	No	No	No	Yes	No	No	No	No	No		I have never tried smokless toba	I have never used Shisha		Yes	Yes	No
2143	2012-07-02	Leku	Goverment	16	Male	Protestant		Grade 10	Rural	Yes	No	No	No		No		0 days	I didn't smoke in the past month	I don't smoke tobacco		No												I have never tried smokless toba	I have used shisha previousely	<6 months	Yes	Yes	No
2126	2012-07-02	Leku	Goverment	16	Female	Protestant		Grade 10	City	Yes	No	No	No		No		0 days	I didn't smoke in the past month	I don't smoke tobacco		No												I have never tried smokless toba	I have never used Shisha		Yes	Yes	No
2036	2012-07-02	Leku	Goverment	17	Male	Protestant		Grade 9	City	Yes	No	No	No		Yes	99	3 to 5 daya	2-5 ciggarete Per day	smoke ciggarette but I don't fee	2-4 hours	Yes	Very easy	No	No	Yes	No	No	No	No	No	No		I have tried smokless tobacco 1	I have used Shisha 1 or 2 times	More than one year	No	Idon'tknow	Yes	9	Yes	Yes	3	Yes	5	Yes	2	Yes	4	No
2093	2012-07-02	Leku	Goverment	15	Female	Protestant		Grade 10	City	No	No	Yes	No		Yes	12	0 days	I didn't smoke in the past month	I don't smoke tobacco		Yes	Very difficult	No	No	No	No	No	No	No	No	No	99	I have never tried smokless toba	I have used shisha previousely	<6 months	Yes	No	Yes	15	Yes	Yes	99	No		No		No		No
2145	2012-07-02	Leku	Goverment	17	Female	Protestant		Grade 10	City	Yes	No	No	No		No		0 days	I didn't smoke in the past month	I don't smoke tobacco		Yes	Very difficult	No	No	Yes	No	No	No	No	No	No		I have never tried smokless toba	I have never used Shisha		Yes	Idon'tknow	No
2128	2012-07-02	Leku	Goverment	16	Female	Protestant		Grade 10	City	Yes	No	No	No		No		0 days	I didn't smoke in the past month	I don't smoke tobacco		No												I have never tried smokless toba	I have never used Shisha		Yes	Yes	No
2070	2012-07-02	Leku	Goverment	19	Male	Orthodox		Grade 9	City	Yes	No	No	No		No		0 days	I didn't smoke in the past month	I don't smoke tobacco		No												I have never tried smokless toba	I have used Shisha 1 or 2 times	<6 months	I don't know	Idon'tknow	Yes	14	Yes	Yes	8	No		No		No		No
2081	2012-07-02	Leku	Goverment	15	Male	Protestant		Grade 9	City	Yes	No	No	No		No		0 days	I didn't smoke in the past month	I don't smoke tobacco		No												I have never tried smokless toba	I have never used Shisha		Yes	Yes	No
2052	2012-07-02	Leku	Goverment	17	Male	Protestant		Grade 9	Rural	Yes	No	No	No		No		0 days	I didn't smoke in the past month	I don't smoke tobacco		No												I have never tried smokless toba	I have never used Shisha		Yes	Idon'tknow	No
2044	2012-07-02	Leku	Goverment	15	Male	Other	Apostles	Grade 9	Rural	Yes	No	No	No		Yes	14	1 or 2 days	One ciggarate perday	smoke tobacco sometimes or feel	1-2 hours	Yes	Very easy	No	No	Yes	No	No	No	No	No	No		I have tried smokless tobacco bu	I have never used Shisha		I don't know	Idon'tknow	No
2046	2012-07-02	Leku	Goverment	14	Male	Protestant		Grade 9	City	Yes	No	No	No		No		0 days	I didn't smoke in the past month	I don't smoke tobacco		No												I have never tried smokless toba	I have never used Shisha		Yes	Yes	No
2102	2012-07-02	Leku	Goverment	18	Male	Protestant		Grade 10	Rural	No	No	Yes	No		No		0 days	I didn't smoke in the past month	I don't smoke tobacco		Yes	Easy	No	No	Yes	No	No	No	No	No	No		I have never tried smokless toba	I have used shisha previousely	<6 months	Yes	Idon'tknow	Yes	20	Yes	Yes	4	No		No		No		Yes
2098	2012-07-02	Leku	Goverment	17	Male	Catholic		Grade 10	City	Yes	No	No	No		No		0 days	I didn't smoke in the past month	I don't smoke tobacco		Yes	Difficult	No	No	Yes	No	No	No	No	No	No		I have never tried smokless toba	I have used shisha previousely	<6 months	Yes	Yes	No
2106	2012-07-02	Leku	Goverment	16	Male	Protestant		Grade 10	Rural	Yes	No	No	No		No		0 days	I didn't smoke in the past month	I don't smoke tobacco		No												I have never tried smokless toba	I have never used Shisha		Yes	Yes	No
2041	2012-07-02	Leku	Goverment	18	Male	Protestant		Grade 9	City	Yes	No	No	No		No		0 days	I didn't smoke in the past month	I don't smoke tobacco		Yes	Easy	No	No	Yes	No	No	No	No	No	No		I have never tried smokless toba	I have never used Shisha		Yes	Idon'tknow	Yes	16	Yes	No		No		No		No		Yes
2053	2012-07-02	Leku	Goverment	16	Female	Protestant		Grade 9	City	Yes	No	No	No		No		0 days	I didn't smoke in the past month	I don't smoke tobacco		No												I have never tried smokless toba	I have never used Shisha		Yes	Yes	No
2297	2012-07-03	Wondo Genete Wosha	Goverment	19	Male	Protestant		Grade 10	City	Yes	No	No	No		No		0 days	I didn't smoke in the past month	I don't smoke tobacco		No												I have never tried smokless toba	I have never used Shisha		Yes	Yes	No
2344	2012-07-03	Wondo Genete Wosha	Goverment	18	Male	Protestant		Grade 9	City	Yes	No	No	No		No		0 days	I didn't smoke in the past month	I don't smoke tobacco		Yes	Easy	No	No	Yes	No	No	No	No	No	No		I have never tried smokless toba	I have never used Shisha		Yes	Yes	No
2327	2012-07-03	Wondo Genete Wosha	Goverment	18	Male	Orthodox		Grade 9	Rural	Yes	No	No	No		No		0 days	I didn't smoke in the past month	I don't smoke tobacco		Yes	Easy	No	No	Yes	No	No	No	No	No	Yes		I have never tried smokless toba	I have never used Shisha		Yes	Yes	Yes	15	Yes	Yes	4	No		No		No		Yes
2346	2012-07-03	Wondo Genete Wosha	Goverment	16	Female	Orthodox		Grade 9	City	Yes	No	No	No		No		0 days	I didn't smoke in the past month	I don't smoke tobacco		Yes	Very easy	No	No	No	Yes	No	No	No	No	No		I have never tried smokless toba	I have never used Shisha		Yes	Idon'tknow	Yes	15	Yes	No		Yes	2	No		No		No
2355	2012-07-03	Wondo Genete Wosha	Goverment	15	Female	Protestant		Grade 9	City	Yes	No	No	No		No		0 days	I didn't smoke in the past month	I don't smoke tobacco		No												I have never tried smokless toba	I have never used Shisha		Yes	Yes	No
2320	2012-07-03	Wondo Genete Wosha	Goverment	17	Female	Protestant		Grade 10	Rural	Yes	No	No	No		No		0 days	I didn't smoke in the past month	I don't smoke tobacco		No												I have never tried smokless toba	I have never used Shisha		Yes	Idon'tknow	No
2278	2012-07-03	Wondo Genete Wosha	Goverment	18	Female	Other	99	Grade 10	Rural	Yes	No	No	No		Yes	99	0 days	Missing	I don't smoke tobacco		No												I have never tried smokless toba	I have never used Shisha		I don't know	Idon'tknow	No
2308	2012-07-03	Wondo Genete Wosha	Goverment	20	Male	Protestant		Grade 10	Rural	Yes	No	No	No		No		0 days	I didn't smoke in the past month	I don't smoke tobacco		Yes	Difficult	No	No	No	Yes	No	No	No	No	No		I have never tried smokless toba	I have never used Shisha		Yes	Yes	Yes	19	Yes	Yes	4	No		No		No		No
2311	2012-07-03	Wondo Genete Wosha	Goverment	16	Female	Protestant		Grade 10	City	Yes	No	No	No		No		0 days	I didn't smoke in the past month	I don't smoke tobacco		No												I have never tried smokless toba	I have never used Shisha		Yes	Yes	No
2323	2012-07-03	Wondo Genete Wosha	Goverment	17	Male	Protestant		Grade 9	Rural	Yes	No	No	No		No		0 days	I didn't smoke in the past month	I don't smoke tobacco		Yes	Easy	No	No	Yes	No	No	No	No	No	No		I have never tried smokless toba	I have never used Shisha		Yes	Idon'tknow	Yes	99	Yes	No		No		No		No		Yes
2292	2012-07-03	Wondo Genete Wosha	Goverment	17	Male	Protestant		Grade 10	Rural	Yes	No	No	No		No		0 days	I didn't smoke in the past month	I don't smoke tobacco		No												I have never tried smokless toba	I have never used Shisha		Yes	Yes	No
2272	2012-07-03	Wondo Genete Wosha	Goverment	18	Female	Protestant		Grade 10	Rural	Yes	No	No	No		Yes	99	0 days	I didn't smoke in the past month	I don't smoke tobacco		No												I have never tried smokless toba	I have never used Shisha		Yes	Yes	No
2276	2012-07-03	Wondo Genete Wosha	Goverment	15	Female	Protestant		Grade 10	City	Yes	No	No	No		No		0 days	I didn't smoke in the past month	I don't smoke tobacco		No												I have never tried smokless toba	I have never used Shisha		I don't know	Yes	No
2351	2012-07-03	Wondo Genete Wosha	Goverment	18	Male	Protestant		Grade 9	Rural	Yes	No	No	No		No		0 days	I didn't smoke in the past month	I don't smoke tobacco		No												I have never tried smokless toba	I have never used Shisha		Yes	Idon'tknow	No
2313	2012-07-03	Wondo Genete Wosha	Goverment	17	Male	Protestant		Grade 10	City	Yes	No	No	No		No		0 days	I didn't smoke in the past month	I don't smoke tobacco		No												I have never tried smokless toba	I have never used Shisha		I don't know	Idon'tknow	Yes	17	No
2329	2012-07-03	Wondo Genete Wosha	Goverment	15	Female	Protestant		Grade 9	City	No	No	No	No	99	Yes	99	1 or 2 days	I didn't smoke in the past month	smoke ciggarette but I don't fee	1-2 hours	Yes	Very easy	Yes	No	No	No	No	No	No	No	No		I have tried smokless tobacco 1	I use shisha sometimes but not	6 months to one year	I don't know	Yes	Yes	99	No
2370	2012-07-03	Wondo Genete Wosha	Goverment	16	Male	Orthodox		Grade 9	Rural	No	No	Yes	No		No		0 days	I didn't smoke in the past month	I don't smoke tobacco		No												I have never tried smokless toba	I have never used Shisha		Yes	Yes	Yes	10	Yes	No		No		No		No		Yes
2316	2012-07-03	Wondo Genete Wosha	Goverment	16	Male	Protestant		Grade 10	Rural	Yes	No	No	No		No		0 days	I didn't smoke in the past month	I don't smoke tobacco		Yes	Easy	No	No	Yes	No	No	No	No	No	No		I have never tried smokless toba	I have never used Shisha		Yes	Yes	No
2372	2012-07-03	Wondo Genete Wosha	Goverment	16	Male	Protestant		Grade 9	Rural	Yes	No	No	No		No		0 days	I didn't smoke in the past month	I don't smoke tobacco		Yes	Easy	No	No	Yes	No	No	No	No	No	No		I have never tried smokless toba	I have never used Shisha		Yes	Yes	Yes	14	Yes	Yes	12	No		No		No		Yes
2300	2012-07-03	Wondo Genete Wosha	Goverment	16	Female	Protestant		Grade 10	City	Yes	No	No	No		No		0 days	I didn't smoke in the past month	I don't smoke tobacco		No												I have never tried smokless toba	I have never used Shisha		Yes	Yes	No
2271	2012-07-03	Wondo Genete Wosha	Goverment	16	Female			Grade 10	City	Yes	No	No	No		No		0 days	I didn't smoke in the past month	I don't smoke tobacco		No												I have never tried smokless toba	I have never used Shisha		Yes	Yes	No
2371	2012-07-03	Wondo Genete Wosha	Goverment	15	Male	Orthodox		Grade 9	Rural	Yes	No	No	No		No		0 days	I didn't smoke in the past month	I don't smoke tobacco		Yes	Very easy	No	No	Yes	No	No	No	No	No	No		I have never tried smokless toba	I have never used Shisha		Yes	Yes	Yes	10	Yes	No		No		No		No		Yes
2377	2012-07-03	Wondo Genete Wosha	Goverment	17	Male	Protestant		Grade 9	Rural	Yes	No	No	No		No		0 days	I didn't smoke in the past month	I don't smoke tobacco		No												I have never tried smokless toba	I have never used Shisha		Yes	No	Yes	16	No
2293	2012-07-03	Wondo Genete Wosha	Goverment	18	Male	Protestant		Grade 10	Rural	Yes	No	No	No		No		0 days	I didn't smoke in the past month	I don't smoke tobacco		No												I have never tried smokless toba	I have never used Shisha		Yes	Yes	No
2275	2012-07-03	Wondo Genete Wosha	Goverment	16	Male	Protestant		Grade 10	Rural	Yes	No	No	No		No		0 days	I didn't smoke in the past month	I don't smoke tobacco		No												I have never tried smokless toba	I have never used Shisha		Yes	Yes	No
2295	2012-07-03	Wondo Genete Wosha	Goverment	17	Female	Protestant		Grade 10	Rural	Yes	No	No	No		No		0 days	I didn't smoke in the past month	I don't smoke tobacco		No												I have never tried smokless toba	I have never used Shisha		Yes	Yes	No
2339	2012-07-03	Wondo Genete Wosha	Goverment	16	Female	Protestant		Grade 9	City	Yes	No	No	No		No		0 days	I didn't smoke in the past month	I don't smoke tobacco		No												I have never tried smokless toba	I have never used Shisha		Yes	Yes	No
2301	2012-07-03	Wondo Genete Wosha	Goverment	17	Female	Protestant		Grade 10	City	Yes	No	No	No		No		0 days	I didn't smoke in the past month	I don't smoke tobacco		No												I have never tried smokless toba	I have never used Shisha		Yes	Yes	No
2379	2012-07-03	Wondo Genete Wosha	Goverment	17	Female	Protestant		Grade 9	Rural	Yes	No	No	No		No		0 days	I didn't smoke in the past month	I don't smoke tobacco		No												I have never tried smokless toba	I have never used Shisha		Yes	Yes	No
2366	2012-07-03	Wondo Genete Wosha	Goverment	20	Male	Protestant		Grade 9	Rural	Yes	No	No	No		No		0 days	I didn't smoke in the past month	I don't smoke tobacco		No												I have never tried smokless toba	I have never used Shisha		Yes	Yes	No
2277	2012-07-03	Wondo Genete Wosha	Goverment	17	Female	Other	99	Grade 10	City	No	No	No	No	99	Yes	99	3 to 5 daya	One ciggarate perday	smoke ciggarette but I don't fee	After I smoked, I don't have a	Yes	Easy	No	No	No	Yes	No	No	No	No	No		I have never tried smokless toba	I have never used Shisha		Yes	Yes	No
2336	2012-07-03	Wondo Genete Wosha	Goverment	15	Male	Protestant		Grade 9	Rural	No	No	Yes	No		Yes	99	0 days	I didn't smoke in the past month	I don't smoke tobacco		Yes	Very easy	No	No	No	Yes	No	No	No	No	No		I have never tried smokless toba	I have used Shisha 1 or 2 times	<6 months	Yes	No	Yes	13	Yes	Yes	7	No		No		No		Yes
2376	2012-07-03	Wondo Genete Wosha	Goverment	15	Female	Protestant		Grade 9	Rural	Yes	No	No	No		No		0 days	I didn't smoke in the past month	I don't smoke tobacco		No												I have never tried smokless toba	I have never used Shisha		Yes	Yes	No
2285	2012-07-03	Wondo Genete Wosha	Goverment	19	Female	Protestant		Grade 10	Rural	Yes	No	No	No		No		0 days	I didn't smoke in the past month	I don't smoke tobacco		No												I have never tried smokless toba	I have never used Shisha		Yes	Yes	No
2280	2012-07-03	Wondo Genete Wosha	Goverment	17	Female	Protestant		Grade 10	Rural	Yes	No	No	No		No		0 days	I didn't smoke in the past month	I don't smoke tobacco		No												I have never tried smokless toba	I have never used Shisha		Yes	Yes	No
2317	2012-07-03	Wondo Genete Wosha	Goverment	20	Male	Protestant		Grade 10	City	Yes	No	No	No		No		0 days	I didn't smoke in the past month	I don't smoke tobacco		No												I have never tried smokless toba	I have never used Shisha		Yes	Idon'tknow	No
2326	2012-07-03	Wondo Genete Wosha	Goverment	15		Protestant		Grade 9	City	Yes	No	No	No		No		0 days	I didn't smoke in the past month	I don't smoke tobacco		No												I have never tried smokless toba	I have never used Shisha		I don't know	Idon'tknow	No
2291	2012-07-03	Wondo Genete Wosha	Goverment	19	Male	Protestant		Grade 10	Rural	Yes	No	No	No		No		0 days	I didn't smoke in the past month	I don't smoke tobacco		No												I have never tried smokless toba	I have never used Shisha		Yes	Yes	No
2299	2012-07-03	Wondo Genete Wosha	Goverment	18	Male	Muslim		Grade 10	Rural	Yes	No	No	No		No		0 days	I didn't smoke in the past month	I don't smoke tobacco		No												I have never tried smokless toba	I have never used Shisha		Yes	Yes	No
2354	2012-07-03	Wondo Genete Wosha	Goverment	16	Female	Protestant		Grade 9	City	Yes	No	No	No		No		0 days	I didn't smoke in the past month	I don't smoke tobacco		No												I have never tried smokless toba	I have never used Shisha		Yes	Yes	No
2362	2012-07-03	Wondo Genete Wosha	Goverment	15	Male	Protestant		Grade 9	Rural	Yes	No	No	No		No		0 days	I didn't smoke in the past month	I don't smoke tobacco		No												I have never tried smokless toba	I have never used Shisha		Yes	Yes	No
2357	2012-07-03	Wondo Genete Wosha	Goverment	16	Male	Protestant		Grade 9	Rural	Yes	No	No	No		Yes	14	0 days	I didn't smoke in the past month	smoke ciggarette but I don't fee	After I smoked, I don't have a	No												I have never tried smokless toba	I have used shisha previousely	<6 months	Yes	No	Yes	14	Yes	Yes	6	Yes	3	No		No		Yes
2304	2012-07-03	Wondo Genete Wosha	Goverment	17	Female	Muslim		Grade 10	Rural	Yes	No	No	No		No		0 days	I didn't smoke in the past month	I don't smoke tobacco		No												I have never tried smokless toba	I have never used Shisha		Yes	Yes	No
2281	2012-07-03	Wondo Genete Wosha	Goverment	15	Female			Grade 10	City					99	No		0 days	I didn't smoke in the past month	I don't smoke tobacco		No												I have never tried smokless toba	I have never used Shisha		I don't know	Idon'tknow	No
2369	2012-07-03	Wondo Genete Wosha	Goverment	16	Male	Protestant		Grade 9	Rural	Yes	No	No	No		No		0 days	I didn't smoke in the past month	I don't smoke tobacco		No												I have never tried smokless toba	I have never used Shisha		Yes	Yes	No
2305	2012-07-03	Wondo Genete Wosha	Goverment	16	Female	Protestant		Grade 10	Rural	Yes	No	No	No		No		0 days	I didn't smoke in the past month	I don't smoke tobacco		No												I have never tried smokless toba	I have never used Shisha		I don't know	Idon'tknow	No
2324	2012-07-03	Wondo Genete Wosha	Goverment	17	Male	Orthodox		Grade 9	Rural	Yes	No	No	No		No		0 days	I didn't smoke in the past month	I don't smoke tobacco		Yes	Very easy	No	No	Yes	No	No	No	No	No	No		I have never tried smokless toba	I have never used Shisha		Yes	Yes	No
2367	2012-07-03	Wondo Genete Wosha	Goverment	17	Male	Protestant		Grade 9	Rural	Yes	No	No	No		No		0 days	I didn't smoke in the past month	I don't smoke tobacco		No												I have never tried smokless toba	I have never used Shisha		Yes	Idon'tknow	No
2322	2012-07-03	Wondo Genete Wosha	Goverment	16		Protestant		Grade 9	City	Yes	No	No	No		Yes	99	0 days	I didn't smoke in the past month	smoke ciggarette but I don't fee	After I smoked, I don't have a	No												I have never tried smokless toba	I have never used Shisha		Yes	Missing	No
2270	2012-07-03	Wondo Genete Wosha	Goverment	17	Female	Protestant		Grade 10	Rural	Yes	No	No	No		Yes	13	All 30 days	Less than one ciggarate	smoke ciggarette but I don't fee	After I smoked, I don't have a	Yes	Missing										99	I have never tried smokless toba	I have never used Shisha		Yes	Yes	No
2365	2012-07-03	Wondo Genete Wosha	Goverment	21	Male	Protestant		Grade 9	Rural	No	No	Yes	No		Yes	18	3 to 5 daya	2-5 ciggarete Per day	Smoke tobacco always or I feel	2-4 hours	Yes	Easy	No	No	No	Yes	No	No	No	No	No		I have tried smokless tobacco bu	I have used shisha previousely	<6 months	Yes	Yes	Yes	17	Yes	No		No		No		Yes	15	No
2298	2012-07-03	Wondo Genete Wosha	Goverment	16	Male	Protestant		Grade 10	Rural	Yes	No	No	No		No		0 days	I didn't smoke in the past month	I don't smoke tobacco		Yes	Easy	No	No	Yes	No	No	No	No	No	No		I have never tried smokless toba	I have never used Shisha		Yes	Yes	No
2363	2012-07-03	Wondo Genete Wosha	Goverment	15	Female	Protestant		Grade 9	Rural	Yes	No	No	No		No		0 days	I didn't smoke in the past month	I don't smoke tobacco		No												I have never tried smokless toba	I have never used Shisha		Yes	Yes	No
2368	2012-07-03	Wondo Genete Wosha	Goverment	16	Female	Protestant		Grade 9	Rural	Yes	No	No	No		No		0 days	I didn't smoke in the past month	I don't smoke tobacco		No												I have never tried smokless toba	I have never used Shisha		Yes	Yes	No
2361	2012-07-03	Wondo Genete Wosha	Goverment	16	Male	Protestant		Grade 9	Rural	Yes	No	No	No		No		0 days	I didn't smoke in the past month	I don't smoke tobacco		No												I have never tried smokless toba	I have never used Shisha		Yes	No	No
2274	2012-07-03	Wondo Genete Wosha	Goverment	20	Male	Protestant		Grade 10	Rural	Yes	No	No	No		No		0 days	I didn't smoke in the past month	I don't smoke tobacco		No												I have never tried smokless toba	I have never used Shisha		Yes	Yes	Yes	18	Yes	Yes	2	No		No		Yes	2	Yes
2352	2012-07-03	Wondo Genete Wosha	Goverment	18	Male	Protestant		Grade 9	City	No	No	Yes	No		No		0 days	I didn't smoke in the past month	I don't smoke tobacco		No												I have never tried smokless toba	I have never used Shisha		Yes	Idon'tknow	No
2343	2012-07-03	Wondo Genete Wosha	Goverment	16	Female	Protestant		Grade 9	City	Yes	No	No	No		No		0 days	I didn't smoke in the past month	I don't smoke tobacco		No												I have never tried smokless toba	I have never used Shisha		Yes	Yes	No
2356	2012-07-03	Wondo Genete Wosha	Goverment	16	Male	Protestant		Grade 9	Rural	Yes	No	No	No		Yes	15	1 or 2 days	One ciggarate perday	smoke ciggarette but I don't fee	After I smoked, I don't have a	Yes	Easy	No	No	Yes	No	No	No	No	No	No		I have tried smokless tobacco bu	I have used shisha previousely	More than one year	Yes	Yes	Yes	15	Yes	Yes	5	No		Yes	3	Yes	6	Yes
2334	2012-07-03	Wondo Genete Wosha	Goverment	15	Female	Protestant		Grade 9	City	Yes	No	No	No		No		0 days	I didn't smoke in the past month	I don't smoke tobacco		No												I have never tried smokless toba	I have never used Shisha		Yes	Yes	No
2328	2012-07-03	Wondo Genete Wosha	Goverment	17	Female	Protestant		Grade 9	Rural	Yes	No	No	No		No		0 days	I didn't smoke in the past month	I don't smoke tobacco		No												I have never tried smokless toba	I have never used Shisha		Yes	Yes	No
2287	2012-07-03	Wondo Genete Wosha	Goverment	19	Male	Protestant		Grade 10	Rural	Yes	No	No	No		No		0 days	I didn't smoke in the past month	I don't smoke tobacco		No												I have never tried smokless toba	I have never used Shisha		Yes	Yes	No
2309	2012-07-03	Wondo Genete Wosha	Goverment	15	Female	Catholic		Grade 10	City	Yes	No	No	No		No		0 days	I didn't smoke in the past month	I don't smoke tobacco		No												I have never tried smokless toba	I have never used Shisha		Yes	Yes	No
2353	2012-07-03	Wondo Genete Wosha	Goverment	15	Female	Protestant		Grade 9	City	Yes	No	No	No		No		0 days	I didn't smoke in the past month	I don't smoke tobacco		No												I have never tried smokless toba	I have never used Shisha		Yes	Idon'tknow	No
2306	2012-07-03	Wondo Genete Wosha	Goverment	18	Male	Protestant		Grade 10	City	Yes	No	No	No		Yes	17	0 days	I didn't smoke in the past month	I don't smoke tobacco		Yes	Easy	No	No	Yes	No	No	No	No	No	No		I have tried smokless tobacco bu	I have used shisha previousely	<6 months	I don't know	Idon'tknow	Yes	17	Yes	Yes	17	No		Yes	3	Yes	3	No
2290	2012-07-03	Wondo Genete Wosha	Goverment	17	Male	Protestant		Grade 10	City	Yes	No	No	No		No		0 days	I didn't smoke in the past month	I don't smoke tobacco		No												I have never tried smokless toba	I have never used Shisha		Yes	Idon'tknow	No
2307	2012-07-03	Wondo Genete Wosha	Goverment	17	Male	Orthodox		Grade 10	City	Yes	No	No	No		Yes	16	3 to 5 daya	One ciggarate perday	smoke ciggarette but I don't fee	After I smoked, I don't have a	Yes	Easy	No	No	No	Yes	No	No	No	No	No		I have never tried smokless toba	I have used Shisha 1 or 2 times	<6 months	Yes	Yes	Yes	15	Yes	Yes	2	No		No		Yes	2	No
2374	2012-07-03	Wondo Genete Wosha	Goverment	16	Female	Protestant		Grade 9	City	Yes	No	No	No		No		0 days	I didn't smoke in the past month	I don't smoke tobacco		No												I have never tried smokless toba	I have never used Shisha		Yes	Yes	No
2345	2012-07-03	Wondo Genete Wosha	Goverment	16	Female	Protestant		Grade 9	City	Yes	No	No	No		No		0 days	I didn't smoke in the past month	I don't smoke tobacco		No												I have never tried smokless toba	I have never used Shisha		Yes	Idon'tknow	No
2279	2012-07-03	Wondo Genete Wosha	Goverment	18	Male	Protestant		Grade 10	Rural	Yes	No	No	No		No		0 days	I didn't smoke in the past month	I don't smoke tobacco		No												I have never tried smokless toba	I have never used Shisha		Yes	Yes	Yes	18	Yes	Yes	3	No		No		No		No
2364	2012-07-03	Wondo Genete Wosha	Goverment	14	Female	Protestant		Grade 9	City	Yes	No	No	No		No		0 days	I didn't smoke in the past month	I don't smoke tobacco		No												I have never tried smokless toba	I have never used Shisha			Yes	No
2282	2012-07-03	Wondo Genete Wosha	Goverment	16	Female	Protestant		Grade 10	Rural	Yes	No	No	No		No		0 days	I didn't smoke in the past month	I don't smoke tobacco		No												I have never tried smokless toba	I have never used Shisha		Yes	Idon'tknow	No
2314	2012-07-03	Wondo Genete Wosha	Goverment	16	Male	Protestant		Grade 10	Rural	Yes	No	No	No		No		0 days	I didn't smoke in the past month	I don't smoke tobacco		Yes	Easy	No	No	Yes	No	No	No	No	No	No		I have tried smokless tobacco bu	I have never used Shisha		I don't know	Idon'tknow	Yes	16	No
2296	2012-07-03	Wondo Genete Wosha	Goverment	16	Female	Protestant		Grade 10	City	Yes	No	No	No		No		0 days	I didn't smoke in the past month	I don't smoke tobacco		No												I have never tried smokless toba	I have never used Shisha		Yes	Yes	No
2311	2012-07-03	Wondo Genete Wosha	Goverment	18	Male	Protestant		Grade 10	City	Yes	No	No	No		No		0 days	I didn't smoke in the past month	I don't smoke tobacco		No												I have never tried smokless toba	I have never used Shisha		Yes	Yes	No
2283	2012-07-03	Wondo Genete Wosha	Goverment	19	Female	Protestant		Grade 10	Rural	Yes	No	No	No		No		0 days	I didn't smoke in the past month	I don't smoke tobacco		No												I have never tried smokless toba	I have never used Shisha		Yes	Yes	No
2294	2012-07-03	Wondo Genete Wosha	Goverment	18	Male	Protestant		Grade 10	City	Yes	No	No	No		No		0 days	I didn't smoke in the past month	I don't smoke tobacco		No												I have never tried smokless toba	I have never used Shisha		Yes	Yes	No
2337	2012-07-03	Wondo Genete Wosha	Goverment	14	Female	Protestant		Grade 9	City	Yes	No	No	No		No		0 days	I didn't smoke in the past month	I don't smoke tobacco		No												I have never tried smokless toba	I have never used Shisha		I don't know	Idon'tknow	No
2338	2012-07-03	Wondo Genete Wosha	Goverment	17	Male	Protestant		Grade 9	Rural	Yes	No	No	No		No		0 days	I didn't smoke in the past month	I don't smoke tobacco		No												I have never tried smokless toba	I have never used Shisha		Yes	Yes	Yes	15	Yes	No		Yes	4	No		No		No
2350	2012-07-03	Wondo Genete Wosha	Goverment	15	Female	Protestant		Grade 9	Rural	Yes	No	No	No		No		0 days	I didn't smoke in the past month	I don't smoke tobacco		No												I have never tried smokless toba	I have never used Shisha		Yes	Yes	No
2284	2012-07-03	Wondo Genete Wosha	Goverment	18	Male	Protestant		Grade 10	Rural	Yes	No	No	No		No		0 days	I didn't smoke in the past month	I don't smoke tobacco		No												I have never tried smokless toba	I have never used Shisha		Yes	Idon'tknow	Yes	15	No
2288	2012-07-03	Wondo Genete Wosha	Goverment	17	Female	Protestant		Grade 10	City	No	Yes	No	No		No		0 days	I didn't smoke in the past month	I don't smoke tobacco		No												I have never tried smokless toba	I have never used Shisha		Yes	Yes	No
2303	2012-07-03	Wondo Genete Wosha	Goverment	15	Male	Protestant		Grade 10	Rural	Yes	No	No	No		No		0 days	I didn't smoke in the past month	I don't smoke tobacco		No												I have never tried smokless toba	I have never used Shisha		Yes	Yes	No
2348	2012-07-03	Wondo Genete Wosha	Goverment	16	Male	Protestant		Grade 9	Rural	Yes	No	No	No		No		0 days	I didn't smoke in the past month	I don't smoke tobacco		Yes	Easy	No	No	Yes	No	No	No	No	No	No		I have never tried smokless toba	I have never used Shisha		Yes	Yes	No
2321	2012-07-03	Wondo Genete Wosha	Goverment	16	Female	Protestant		Grade 10	City	Yes	No	No	No		No		0 days	I didn't smoke in the past month	I don't smoke tobacco		No												I have never tried smokless toba	I have never used Shisha		Yes	Yes	No
2289	2012-07-03	Wondo Genete Wosha	Goverment	17	Female	Protestant		Grade 10	Rural	Yes	No	No	No		No		0 days	I didn't smoke in the past month	I don't smoke tobacco		No												I have never tried smokless toba	I have never used Shisha		Yes	Yes	No
2315	2012-07-03	Wondo Genete Wosha	Goverment	18	Female	Protestant		Grade 10	City	Yes	No	No	No		No		0 days	I didn't smoke in the past month	I don't smoke tobacco		No												I have never tried smokless toba	I have never used Shisha		I don't know	Yes	No
2330	2012-07-03	Wondo Genete Wosha	Goverment		Male	Protestant		Grade 9	Rural	Yes	No	No	No		No		0 days	I didn't smoke in the past month	I don't smoke tobacco		Yes	Very easy	No	No	Yes	No	No	No	No	No	No		I have never tried smokless toba	I have never used Shisha		Yes	Idon'tknow	No
2310	2012-07-03	Wondo Genete Wosha	Goverment	20	Male	Protestant		Grade 10		Yes	No	No	No		No		0 days	I didn't smoke in the past month	I don't smoke tobacco		No												I have never tried smokless toba	I have never used Shisha		Yes	Yes	No
2331	2012-07-03	Wondo Genete Wosha	Goverment	16	Male	Muslim		Grade 9	Rural	Yes	No	No	No		No		0 days	I didn't smoke in the past month	I don't smoke tobacco		No												I have never tried smokless toba	I have never used Shisha		Yes	Yes	No
2333	2012-07-03	Wondo Genete Wosha	Goverment	16	Female	Protestant		Grade 9	City	Yes	No	No	No		No		0 days	I didn't smoke in the past month	I don't smoke tobacco		No												I have never tried smokless toba	I have never used Shisha		Yes	Yes	No
2341	2012-07-03	Wondo Genete Wosha	Goverment	15	Female	Protestant		Grade 9	Rural	Yes	No	No	No		No		0 days	I didn't smoke in the past month	I don't smoke tobacco		No												I have never tried smokless toba	I have never used Shisha		Yes	Yes	No
2342	2012-07-03	Wondo Genete Wosha	Goverment	15	Male	Protestant		Grade 9	Rural	Yes	No	No	No		No		0 days	I didn't smoke in the past month	I don't smoke tobacco		Yes	Very difficult	No	No	No	Yes	No	No	No	No	No		I have never tried smokless toba	I have never used Shisha		No	Idon'tknow	No
2358	2012-07-03	Wondo Genete Wosha	Goverment	15	Female	Protestant		Grade 9	City	Yes	No	No	No		No		0 days	I didn't smoke in the past month	I don't smoke tobacco		No												I have never tried smokless toba	I have never used Shisha		Yes	Yes	No
2332	2012-07-03	Wondo Genete Wosha	Goverment	16	Male	Protestant		Grade 9	Rural	Yes	No	No	No		No		0 days	I didn't smoke in the past month	I don't smoke tobacco		No												I have never tried smokless toba	I have never used Shisha		Yes	Idon'tknow	No
2335	2012-07-03	Wondo Genete Wosha	Goverment	17	Male	Orthodox		Grade 9	Rural	Yes	No	No	No		No		0 days	I didn't smoke in the past month	I don't smoke tobacco		Yes	Very easy	No	No	Yes	No	No	No	No	No	No		I have never tried smokless toba	I have never used Shisha		Yes	Yes	No
2302	2012-07-03	Wondo Genete Wosha	Goverment	18	Female	Catholic		Grade 10	Rural	Yes	No	No	No		No		0 days	I didn't smoke in the past month	I don't smoke tobacco		No												I have never tried smokless toba	I have never used Shisha		Yes	Idon'tknow	No
2378	2012-07-03	Wondo Genete Wosha	Goverment	16	Male	Protestant		Grade 9	Rural	Yes	No	No	No		No		0 days	I didn't smoke in the past month	I don't smoke tobacco		No												I have never tried smokless toba	I have never used Shisha		Yes	Yes	No
2286	2012-07-03	Wondo Genete Wosha	Goverment	17	Female	Protestant		Grade 10	City	Yes	No	No	No		No		0 days	I didn't smoke in the past month	I don't smoke tobacco		No												I have never tried smokless toba	I have never used Shisha		Yes	Idon'tknow	No
2318	2012-07-03	Wondo Genete Wosha	Goverment	17	Male	Protestant		Grade 10	City	Yes	No	No	No		No		0 days	I didn't smoke in the past month	I don't smoke tobacco		No												I have never tried smokless toba	I have never used Shisha		Yes	Yes	No
2359	2012-07-03	Wondo Genete Wosha	Goverment	15	Female	Protestant		Grade 9	City	Yes	No	No	No		No		0 days	I didn't smoke in the past month	I don't smoke tobacco		No												I have never tried smokless toba	I have never used Shisha		Yes	Yes	Yes	14	Yes	Yes	5	Yes	3	No		No		No
2347	2012-07-03	Wondo Genete Wosha	Goverment	16	Male	Protestant		Grade 9	Rural	Yes	No	No	No		No		0 days	I didn't smoke in the past month	I don't smoke tobacco		Yes	Very easy	No	No	Yes	No	No	No	No	No	No		I have never tried smokless toba	I have never used Shisha		Yes	Yes	No
2319	2012-07-03	Wondo Genete Wosha	Goverment	17	Female	Protestant		Grade 10	Rural	Yes	No	No	No		No		0 days	I didn't smoke in the past month	I don't smoke tobacco		No												I have never tried smokless toba	I have never used Shisha		Yes	Idon'tknow	No
2375	2012-07-03	Wondo Genete Wosha	Goverment	16	Female	Protestant		Grade 9	City	No	Yes	No	No		No		0 days	I didn't smoke in the past month	I don't smoke tobacco		No												I have never tried smokless toba	I have never used Shisha		Yes	Yes	No
2273	2012-07-03	Wondo Genete Wosha	Goverment	19	Male	Protestant		Grade 10	Rural	Yes	No	No	No		No		0 days	I didn't smoke in the past month	I don't smoke tobacco		No												I have never tried smokless toba	I have never used Shisha		Yes	Yes	No
2340	2012-07-03	Wondo Genete Wosha	Goverment	17	Female	Protestant		Grade 9	Rural	Yes	No	No	No		No		0 days	I didn't smoke in the past month	I don't smoke tobacco		No												I have never tried smokless toba	I have never used Shisha		Yes	Yes	No
2349	2012-07-03	Wondo Genete Wosha	Goverment	16	Female	Protestant		Grade 9	Rural	Yes	No	No	No		No		0 days	I didn't smoke in the past month	I don't smoke tobacco		No												I have never tried smokless toba	I have never used Shisha		Yes	Yes	No
2325	2012-07-03	Wondo Genete Wosha	Goverment	15	Male	Protestant		Grade 9	Rural	Yes	No	No	No		No		0 days	I didn't smoke in the past month	I don't smoke tobacco		No												I have never tried smokless toba	I have never used Shisha			Yes	No
2373	2012-07-03	Wondo Genete Wosha	Goverment	19	Male	Protestant		Grade 9	Rural	Yes	No	No	No		No		0 days	I didn't smoke in the past month	I don't smoke tobacco		Yes	Easy	No	No	Yes	Yes	No	No	No	No	No	Khat shop	I have never tried smokless toba	I have never used Shisha		Yes	No	Yes	15	No
2360	2012-07-03	Wondo Genete Wosha	Goverment	17	Male	Protestant		Grade 9	Rural	Yes	No	No	No		No		0 days	I didn't smoke in the past month	I don't smoke tobacco		No												I have never tried smokless toba	I have never used Shisha		Yes	Yes	Yes	10	Yes	Yes	8	No		No		No		Yes
2433	2012-07-07	Langano	Goverment	19	Male	Protestant		Grade 9	Rural	Yes	No	No	No		No		0 days	I didn't smoke in the past month	I don't smoke tobacco		No												I have never tried smokless toba	I have never used Shisha		I don't know	Idon'tknow	No
2437	2012-07-07	Langano	Goverment	18	Male	Protestant		Grade 9	Rural	Yes	No	No	No		No		0 days	I didn't smoke in the past month	I don't smoke tobacco		No												I have never tried smokless toba	I have never used Shisha		Yes	Idon'tknow	No
2430	2012-07-07	Langano	Goverment	15	Female	Protestant		Grade 10	Rural	No	No	Yes	No		No		0 days	I didn't smoke in the past month	I don't smoke tobacco		No												I have never tried smokless toba	I have never used Shisha		Yes	Idon'tknow	No
2479	2012-07-07	Langano	Goverment	18	Male	Catholic		Grade 9	Rural	Yes	No	No	No		Yes	99	1 or 2 days	Less than one ciggarate	I don't smoke tobacco		No												I have never tried smokless toba	I have never used Shisha		Yes	Idon'tknow	Yes	16	Yes	Yes	14	No		No		Yes	15	No
2478	2012-07-07	Langano	Goverment	17	Male	Protestant		Grade 9	Rural	Yes	No	No	No		No		0 days	I didn't smoke in the past month	I don't smoke tobacco		No												I have never tried smokless toba	I have never used Shisha		Yes	Yes	No
2396	2012-07-07	Langano	Goverment	18	Male	Protestant		Grade 10	Rural	Yes	No	No	No		No		0 days	I didn't smoke in the past month	I don't smoke tobacco		No												I have never tried smokless toba	I have never used Shisha		Yes	Idon'tknow	No
2460	2012-07-07	Langano	Goverment	16	Female	Catholic		Grade 9	Rural	Yes	No	No	No		No		0 days	I didn't smoke in the past month	I don't smoke tobacco		No												I have never tried smokless toba	I have never used Shisha		No	Idon'tknow	No
2468	2012-07-07	Langano	Goverment	19	Female	Catholic		Grade 9	Rural	Yes	No	No	No		No		0 days	I didn't smoke in the past month	I don't smoke tobacco		No												I have never tried smokless toba	I have never used Shisha		I don't know	Idon'tknow	No
2452	2012-07-07	Langano	Goverment	15		Catholic		Grade 9	City	Yes	No	No	No		No		0 days	I didn't smoke in the past month	I don't smoke tobacco		No												I have never tried smokless toba	I have never used Shisha		I don't know	Idon'tknow	No
2402	2012-07-07	Langano	Goverment	16	Female	Protestant		Grade 10	City	Yes	No	No	No		No		0 days	I didn't smoke in the past month	I don't smoke tobacco		No												I have never tried smokless toba	I have never used Shisha		Yes	Idon'tknow	No
2420	2012-07-07	Langano	Goverment	15	Male	Protestant		Grade 10	Rural	Yes	No	No	No		No		0 days	I didn't smoke in the past month	I don't smoke tobacco		No												I have never tried smokless toba	I have never used Shisha		Yes	Idon'tknow	No
2432	2012-07-07	Langano	Goverment	13	Male	Protestant		Grade 9	Rural	Yes	No	No	No		No		0 days	I didn't smoke in the past month	I don't smoke tobacco		No												I have never tried smokless toba	I have never used Shisha		Yes	Yes	No
2467	2012-07-07	Langano	Goverment	14	Female	Protestant		Grade 9	Rural	Yes	No	No	No		No		0 days	I didn't smoke in the past month	I don't smoke tobacco		No												I have never tried smokless toba	I have never used Shisha		I don't know	Idon'tknow	No
2414	2012-07-07	Langano	Goverment	16	Male	Protestant		Grade 10	Rural	No	No	Yes	No		No		0 days	I didn't smoke in the past month	I don't smoke tobacco		No												I have never tried smokless toba	I have never used Shisha		Yes	Idon'tknow	No
2423	2012-07-07	Langano	Goverment	16	Female			Grade 10	Rural	No	No	Yes	No		No		0 days	I didn't smoke in the past month	I don't smoke tobacco		No												I have never tried smokless toba	I have used shisha previousely	<6 months	Yes	Idon'tknow	No
2415	2012-07-07	Langano	Goverment	15	Male	Protestant		Grade 10	Rural	No	No	Yes	No		No		0 days	I didn't smoke in the past month	I don't smoke tobacco		No												I have never tried smokless toba	I have never used Shisha		Yes	Idon'tknow	No
2407	2012-07-07	Langano	Goverment	16	Female	Protestant		Grade 10	Rural	Yes	No	No	No		No		0 days	I didn't smoke in the past month	I don't smoke tobacco		No												I have never tried smokless toba	I have never used Shisha		Yes	Idon'tknow	No
2406	2012-07-07	Langano	Goverment	20	Male	Protestant		Grade 10	Rural	Yes	No	No	No		No		0 days	I didn't smoke in the past month	I don't smoke tobacco		No												I have never tried smokless toba	I have never used Shisha		Yes	Idon'tknow	No
2440	2012-07-07	Langano	Goverment	16	Female	Protestant		Grade 9	Rural	Yes	No	No	No		No		0 days	I didn't smoke in the past month	I don't smoke tobacco		No												I have never tried smokless toba	I have never used Shisha		I don't know	Idon'tknow	No
2474	2012-07-07	Langano	Goverment	18	Male	Protestant		Grade 9	Rural	Yes	No	No	No		Yes	5	1 or 2 days	I didn't smoke in the past month	I don't smoke tobacco		No												I have never tried smokless toba	I have never used Shisha		I don't know	Yes	No
2473	2012-07-07	Langano	Goverment	16	Female	Protestant		Grade 9	Rural	Yes	No	No	No		No		0 days	I didn't smoke in the past month	I don't smoke tobacco		No												I have never tried smokless toba	I have never used Shisha		I don't know	Idon'tknow	No
2462	2012-07-07	Langano	Goverment	15	Male	Protestant		Grade 9	Rural	Yes	No	No	No		No		0 days	I didn't smoke in the past month	I don't smoke tobacco		No												I have never tried smokless toba	I have never used Shisha		Yes	Idon'tknow	No
2441	2012-07-07	Langano	Goverment	14	Female	Protestant		Grade 9	Rural	Yes	No	No	No		No		0 days	I didn't smoke in the past month	I don't smoke tobacco		No												I have never tried smokless toba	I have never used Shisha		Yes	Idon'tknow	No
2404	2012-07-07	Langano	Goverment	19	Male	Protestant		Grade 10	Rural	Yes	No	No	No		No		0 days	I didn't smoke in the past month	I don't smoke tobacco		Yes	Difficult	No	No	Yes	No	No	No	No	No	No		I have never tried smokless toba	I have never used Shisha		Yes	Yes	No
2417	2012-07-07	Langano	Goverment	18	Male	Muslim		Grade 10	City	Yes	No	No	No		No		0 days	I didn't smoke in the past month	I don't smoke tobacco		No												I have never tried smokless toba	I have never used Shisha		Yes	Idon'tknow	No
2447	2012-07-07	Langano	Goverment	15	Male	Protestant		Grade 9	Rural	Yes	No	No	No		No		0 days	I didn't smoke in the past month	I don't smoke tobacco		No												I have never tried smokless toba	I have never used Shisha		I don't know	Idon'tknow	No
2419	2012-07-07	Langano	Goverment	17	Male	Protestant		Grade 10	Rural	Yes	No	No	No		No		0 days	I didn't smoke in the past month	I don't smoke tobacco		No												I have never tried smokless toba	I have never used Shisha		Yes	No	No
2391	2012-07-07	Langano	Goverment	18	Male	Protestant		Grade 10	Rural	Yes	No	No	No		No		0 days	I didn't smoke in the past month	I don't smoke tobacco		No												I have never tried smokless toba	I have never used Shisha		Yes	Idon'tknow	No
2400	2012-07-07	Langano	Goverment	16	Female	Protestant		Grade 10	Rural	Yes	No	No	No		No		0 days	I didn't smoke in the past month	I don't smoke tobacco		No												I have never tried smokless toba	I have never used Shisha		Yes	Idon'tknow	No
2465	2012-07-07	Langano	Goverment	17	Male	Protestant		Grade 9	Rural	Yes	No	No	No		Yes	12	1 or 2 days	Less than one ciggarate	smoke tobacco sometimes or feel	With in 60 minute	Yes	Very difficult	No	No	Yes	No	No	No	No	No	No		I have never tried smokless toba	I have never used Shisha		I don't know	Yes	No
2434	2012-07-07	Langano	Goverment	20	Male	Protestant		Grade 9	Rural	No	No	Yes	No		No		0 days	I didn't smoke in the past month	I don't smoke tobacco		No												I have never tried smokless toba	I have never used Shisha		Yes	Idon'tknow	No
2381	2012-07-07	Langano	Goverment	20	Female	Protestant		Grade 10	Rural	Yes	No	No	No		No		0 days	I didn't smoke in the past month	I don't smoke tobacco		No												I have never tried smokless toba	I have never used Shisha		Yes	Yes	No
2454	2012-07-07	Langano	Goverment	18	Female	Protestant		Grade 9	Rural	Yes	No	No	No		No		0 days	I didn't smoke in the past month	I don't smoke tobacco		No												I have never tried smokless toba	I have never used Shisha		I don't know	Idon'tknow	No
2466	2012-07-07	Langano	Goverment	15	Male	Protestant		Grade 9	City	Yes	No	No	No		No		0 days	I didn't smoke in the past month	I don't smoke tobacco		Yes	Difficult	No	No	Yes	No	No	No	No	No	No		I have never tried smokless toba	I have never used Shisha		Yes	Yes	No
2470	2012-07-07	Langano	Goverment	17	Female	Protestant		Grade 9	Rural	Yes	No	No	No		No		0 days	I didn't smoke in the past month	I don't smoke tobacco		No												I have never tried smokless toba	I have never used Shisha		Yes	Idon'tknow	No
2405	2012-07-07	Langano	Goverment	18	Female	Protestant		Grade 10	Rural	Yes	No	No	No		No		0 days	I didn't smoke in the past month	I don't smoke tobacco		No												I have never tried smokless toba	I have never used Shisha		Yes	Idon'tknow	No
2469	2012-07-07	Langano	Goverment	15	Male	Protestant		Grade 9	City	Yes	No	No	No		No		0 days	I didn't smoke in the past month	I don't smoke tobacco		No												I have never tried smokless toba	I have never used Shisha		I don't know	Yes	No
2459	2012-07-07	Langano	Goverment	15	Female	Protestant		Grade 9	Rural	Yes	No	No	No		No		0 days	I didn't smoke in the past month	I don't smoke tobacco		No												I have never tried smokless toba	I have never used Shisha		No	No	No
2463	2012-07-07	Langano	Goverment	14		Catholic		Grade 9	Rural	Yes	No	No	No		Yes	15	10 to 19 days	One ciggarate perday	smoke ciggarette but I don't fee	With in 60 minute	Yes	Missing	No	No	Yes	No	No	No	No	No	No		I have never tried smokless toba	I have never used Shisha		I don't know	Yes	No
2412	2012-07-07	Langano	Goverment	18	Male	Protestant		Grade 10	Rural	Yes	No	No	No		No		0 days	I didn't smoke in the past month	I don't smoke tobacco		Yes	Very difficult	No	No	Yes	No	No	No	No	No	No		I have never tried smokless toba	I have never used Shisha		Yes	Idon'tknow	No
2398	2012-07-07	Langano	Goverment	16	Female	Protestant		Grade 10	City	Yes	No	No	No		No		0 days	I didn't smoke in the past month	I don't smoke tobacco		No												I have never tried smokless toba	I have never used Shisha		Yes	Idon'tknow	No
2431	2012-07-07	Langano	Goverment	18	Male	Protestant		Grade 9	Rural	Yes	No	No	No		No		0 days	I didn't smoke in the past month	I don't smoke tobacco		No												I have never tried smokless toba	I have never used Shisha		Yes	Yes	Yes	13	Yes	No		Yes	6	No		Yes	10	No
2444	2012-07-07	Langano	Goverment	22	Female	Orthodox		Grade 9	Rural	Yes	No	No	No		No		0 days	I didn't smoke in the past month	I don't smoke tobacco		No												I have never tried smokless toba	I have never used Shisha		Yes	Yes	No
2403	2012-07-07	Langano	Goverment	19	Male	Protestant		Grade 10	Rural	Yes	Yes	No	No		No		0 days	I didn't smoke in the past month	I don't smoke tobacco		No												I have never tried smokless toba	I have never used Shisha		Yes	Idon'tknow	No
2435	2012-07-07	Langano	Goverment	18	Female	Protestant		Grade 9	Rural	Yes	No	No	No		No		0 days	I didn't smoke in the past month	I don't smoke tobacco		No												I have never tried smokless toba	I have never used Shisha			Yes	No
2439	2012-07-07	Langano	Goverment	16	Female	Protestant		Grade 9	Rural	Yes	No	No	No		No		0 days	I didn't smoke in the past month	I don't smoke tobacco		No												I have never tried smokless toba	I have never used Shisha		Yes	Yes	No
2449	2012-07-07	Langano	Goverment	20	Male	Catholic		Grade 9	City	Yes	No	No	No		No		0 days	I didn't smoke in the past month	I don't smoke tobacco		No												I have never tried smokless toba	I have never used Shisha		I don't know	Idon'tknow	No
2410	2012-07-07	Langano	Goverment	24	Male	Protestant		Grade 10	Rural	No	No	Yes	No		No		0 days	I didn't smoke in the past month	I don't smoke tobacco		No												I have never tried smokless toba	I have never used Shisha		Yes	Yes	Yes	18	Yes	No		No		No		Yes	4	No
2480	2012-07-07	Langano	Goverment	19	Male	Catholic		Grade 9	Rural	Yes	No	No	No		No		0 days	I didn't smoke in the past month	I don't smoke tobacco		No												I have never tried smokless toba	I have never used Shisha		I don't know	Yes	No
2464	2012-07-07	Langano	Goverment	18	Male	Protestant		Grade 9	Rural	Yes	No	No	No		No		0 days	I didn't smoke in the past month	I don't smoke tobacco		No												I have never tried smokless toba	I have never used Shisha		I don't know	Idon'tknow	No
2388	2012-07-07	Langano	Goverment	20	Male	Protestant		Grade 10	Rural	Yes	No	No	No		No		0 days	I didn't smoke in the past month	I don't smoke tobacco		No												I have never tried smokless toba	I have never used Shisha		Yes	Idon'tknow	No
2401	2012-07-07	Langano	Goverment	16	Female	Protestant		Grade 10	City	Yes	No	No	No		No		0 days	I didn't smoke in the past month	I don't smoke tobacco		No												I have never tried smokless toba	I have never used Shisha		Yes	Idon'tknow	No
2384	2012-07-07	Langano	Goverment	16	Female	Catholic		Grade 10	Rural	Yes	No	No	No		No		0 days	I didn't smoke in the past month	I don't smoke tobacco		No												I have never tried smokless toba	I have never used Shisha		Yes	Yes	No
2393	2012-07-07	Langano	Goverment	20	Female	Protestant		Grade 10	Rural	Yes	No	No	No		No		0 days	I didn't smoke in the past month	I don't smoke tobacco		No												I have never tried smokless toba	I have never used Shisha		Yes	Idon'tknow	No
2395	2012-07-07	Langano	Goverment	23	Male	Protestant		Grade 10	City	Yes	No	No	No		No		0 days	I didn't smoke in the past month	I don't smoke tobacco		No												I have never tried smokless toba	I have never used Shisha		Yes	Yes	No
2476	2012-07-07	Langano	Goverment	17	Male	Protestant		Grade 9	Rural	Yes	No	No	No		No		0 days	I didn't smoke in the past month	I don't smoke tobacco		No												I have never tried smokless toba	I have never used Shisha		Yes	Idon'tknow	No
2455	2012-07-07	Langano	Goverment	18	Male	Protestant		Grade 9	Rural	Yes	No	No	No		No		0 days	I didn't smoke in the past month	I don't smoke tobacco		No												I have never tried smokless toba	I have never used Shisha		Yes	Idon'tknow	No
2457	2012-07-07	Langano	Goverment	18	Male	Protestant		Grade 9	City	Yes	No	No	No		No		0 days	I didn't smoke in the past month	I don't smoke tobacco		No												I have never tried smokless toba	I have never used Shisha		I don't know	Idon'tknow	No
2429	2012-07-07	Langano	Goverment	18	Female	Protestant		Grade 10	Rural	No	No	Yes	No		No		0 days	I didn't smoke in the past month	I don't smoke tobacco		No												I have never tried smokless toba	I have never used Shisha		Yes	Idon'tknow	No
2413	2012-07-07	Langano	Goverment	18	Male	Protestant		Grade 10	Rural	Yes	No	No	No		No		0 days	I didn't smoke in the past month	I don't smoke tobacco		No												I have never tried smokless toba	I have never used Shisha		Yes	Idon'tknow	No
2385	2012-07-07	Langano	Goverment	19	Male	Protestant		Grade 10	Rural	Yes	No	No	No		No		0 days	I didn't smoke in the past month	I don't smoke tobacco		No												I have never tried smokless toba	I have never used Shisha		Yes	Idon'tknow	No
2458	2012-07-07	Langano	Goverment	17	Male	Protestant		Grade 9	Rural	Yes	No	No	No		Yes	15	6 to 9 days	2-5 ciggarete Per day	smoke tobacco sometimes or feel	1-2 hours	Yes	Very easy	No	No	Yes	No	No	No	No	No	No		I have tried smokless tobacco 1	I have never used Shisha		I don't know	Idon'tknow	Yes	14	Yes	No		No		No		Yes	60	No
2422	2012-07-07	Langano	Goverment		Female	Catholic		Grade 10	Rural	Yes	No	No	No		No		0 days	I didn't smoke in the past month	I don't smoke tobacco		No												I have never tried smokless toba	I have never used Shisha		Yes	Idon'tknow	No
2411	2012-07-07	Langano	Goverment	15	Female	Catholic		Grade 10	Rural	Yes	No	No	No		No		0 days	I didn't smoke in the past month	I don't smoke tobacco		No												I have never tried smokless toba	I have never used Shisha		Yes	Idon'tknow	No
2408	2012-07-07	Langano	Goverment	18	Female	Protestant		Grade 10	Rural	Yes	No	No	No		No		0 days	I didn't smoke in the past month	I don't smoke tobacco		No												I have never tried smokless toba	I have never used Shisha		Yes	Idon'tknow	No
2383	2012-07-07	Langano	Goverment	20	Female	Catholic		Grade 10	Rural	Yes	No	No	No		No		0 days	I didn't smoke in the past month	I don't smoke tobacco		No												I have never tried smokless toba	Missing	<6 months	Yes	Yes	No
2424	2012-07-07	Langano	Goverment	20	Male	Protestant		Grade 10	Rural	Yes	No	No	No		No		0 days	I didn't smoke in the past month	I don't smoke tobacco		No												I have never tried smokless toba	I have never used Shisha		Yes	Idon'tknow	No
2477	2012-07-07	Langano	Goverment	18	Male	Protestant		Grade 9	Rural	Yes	No	No	No		No		0 days	I didn't smoke in the past month	I don't smoke tobacco		No												I have never tried smokless toba	I have never used Shisha		I don't know	Idon'tknow	No
2425	2012-07-07	Langano	Goverment	19	Male	Protestant		Grade 10	Rural	Yes	No	No	No		No		0 days	I didn't smoke in the past month	I don't smoke tobacco		No												I have never tried smokless toba	I have never used Shisha		Yes	Idon'tknow	No
2442	2012-07-07	Langano	Goverment	19	Male	Protestant		Grade 9	Rural	Yes	No	No	No		No		0 days	I didn't smoke in the past month	I don't smoke tobacco		No												I have never tried smokless toba	I have never used Shisha			Idon'tknow	No
2416	2012-07-07	Langano	Goverment	21	Female	Protestant		Grade 10	Rural	No	No	Yes	No		No		0 days	I didn't smoke in the past month	I don't smoke tobacco		No												I have never tried smokless toba	I have never used Shisha		Yes	Idon'tknow	No
2392	2012-07-07	Langano	Goverment	19	Female	Protestant		Grade 10	Rural	Yes	No	No	Yes		No		0 days	I didn't smoke in the past month	I don't smoke tobacco		No												I have never tried smokless toba	I have never used Shisha		Yes	Idon'tknow	No
2390	2012-07-07	Langano	Goverment	20	Male	Protestant		Grade 10	Rural	Yes	No	No	No		No		0 days	I didn't smoke in the past month	I don't smoke tobacco		No												I have never tried smokless toba	I have never used Shisha		Yes	Idon'tknow	No
2456	2012-07-07	Langano	Goverment	16	Female	Protestant		Grade 9	City	Yes	No	No	No		No		0 days	I didn't smoke in the past month	I don't smoke tobacco		No												I have never tried smokless toba	I have never used Shisha		I don't know	Idon'tknow	No
2386	2012-07-07	Langano	Goverment	20	Female	Protestant		Grade 10	Rural	Yes	No	No	No		No		0 days	I didn't smoke in the past month	I don't smoke tobacco		No												I have never tried smokless toba	I have never used Shisha		I don't know	Missing	No
2445	2012-07-07	Langano	Goverment	19	Male	Protestant		Grade 9	Rural	Yes	No	No	No		No		0 days	I didn't smoke in the past month	I don't smoke tobacco		No												I have never tried smokless toba	I have used Shisha 1 or 2 times	<6 months	I don't know	Missing	No
2443	2012-07-07	Langano	Goverment	17	Female	Protestant		Grade 9	Rural	Yes	No	No	No		No		0 days	I didn't smoke in the past month	I don't smoke tobacco		No												I have never tried smokless toba	I have never used Shisha		Yes	Idon'tknow	No
2387	2012-07-07	Langano	Goverment	19	Male	Protestant		Grade 10	Rural	Yes	No	No	No		No		0 days	I didn't smoke in the past month	I don't smoke tobacco		No												I have never tried smokless toba	I have never used Shisha		Yes	Idon'tknow	No
2426	2012-07-07	Langano	Goverment	18	Male	Protestant		Grade 10	Rural	Yes	No	No	No		No		0 days	I didn't smoke in the past month	I don't smoke tobacco		No												I have never tried smokless toba	I have never used Shisha		Yes	No	No
2399	2012-07-07	Langano	Goverment	19	Female	Protestant		Grade 10	City	Yes	No	No	No		No		0 days	I didn't smoke in the past month	I don't smoke tobacco		No												I have never tried smokless toba	I have never used Shisha		Yes	Idon'tknow	No
2471	2012-07-07	Langano	Goverment	16	Female	Protestant		Grade 9	Rural	Yes	No	No	No		No		0 days	I didn't smoke in the past month	I don't smoke tobacco		No												I have never tried smokless toba	I have never used Shisha		Yes	Idon'tknow	No
2436	2012-07-07	Langano	Goverment	18	Male	Protestant		Grade 9	Rural	Yes	No	No	No		No		1 or 2 days	I didn't smoke in the past month	I don't smoke tobacco		No												I have never tried smokless toba	I have never used Shisha		I don't know	Idon'tknow	Yes	17	Yes	No		No		No		Yes	50	No
2453	2012-07-07	Langano	Goverment	17	Male	Catholic		Grade 9	Rural	Yes	No	No	No		No		0 days	I didn't smoke in the past month	I don't smoke tobacco		No												I have never tried smokless toba	I have never used Shisha		I don't know	Idon'tknow	No
2438	2012-07-07	Langano	Goverment	18	Male	Protestant		Grade 9	City	Yes	No	No	No		No		0 days	I didn't smoke in the past month	I don't smoke tobacco		No												I have never tried smokless toba	I have never used Shisha		I don't know	Yes	No
2427	2012-07-07	Langano	Goverment	22	Male	Protestant		Grade 10	Rural	No	No	Yes	No		No		0 days	I didn't smoke in the past month	I don't smoke tobacco		No												I have never tried smokless toba	I have never used Shisha		Yes	Yes	Yes	12	Yes	No		No		No		Yes		No
2461	2012-07-07	Langano	Goverment	18	Male	Protestant		Grade 9	Rural	Yes	No	No	No		No		0 days	I didn't smoke in the past month	I don't smoke tobacco		No												I have never tried smokless toba	I have never used Shisha		I don't know	Idon'tknow	No
2418	2012-07-07	Langano	Goverment	20	Male	Protestant		Grade 10	Rural	Yes	No	No	No		No		0 days	I didn't smoke in the past month	I don't smoke tobacco		No												I have never tried smokless toba	I have never used Shisha		Yes	Idon'tknow	No
2382	2012-07-07	Langano	Goverment	25	Female	Protestant		Grade 10	Rural	No	No	Yes	No		No		0 days	I didn't smoke in the past month	I don't smoke tobacco		No												I have never tried smokless toba	I have never used Shisha		Yes	Idon'tknow	No
2380	2012-07-07	Langano	Goverment	20	Male	Protestant		Grade 10	Rural	Yes	No	No	No		No		0 days	I didn't smoke in the past month	I don't smoke tobacco		No												I have never tried smokless toba	I have never used Shisha		Yes	Idon'tknow	No
2450	2012-07-07	Langano	Goverment	18	Male	Protestant		Grade 9	City	Yes	No	No	No		No		0 days	I didn't smoke in the past month	I don't smoke tobacco		No												I have never tried smokless toba	I have never used Shisha		I don't know	Idon'tknow	No
2389	2012-07-07	Langano	Goverment	19	Male	Protestant		Grade 10	Rural	Yes	No	No	No		No		0 days	I didn't smoke in the past month	I don't smoke tobacco		No												I have never tried smokless toba	I have never used Shisha		Yes	Idon'tknow	No
2397	2012-07-07	Langano	Goverment	20	Female	Protestant		Grade 10	Rural	Yes	No	No	No		No		0 days	I didn't smoke in the past month	I don't smoke tobacco		No												I have never tried smokless toba	I have never used Shisha		Yes	Idon'tknow	No
2451	2012-07-07	Langano	Goverment	18	Male	Catholic		Grade 9	Rural	Yes	No	No	No		No		0 days	I didn't smoke in the past month	I don't smoke tobacco		No												I have never tried smokless toba	I have never used Shisha		I don't know	Idon'tknow	No
2448	2012-07-07	Langano	Goverment	14	Male	Protestant		Grade 9	Rural	Yes	No	No	No		No		0 days	I didn't smoke in the past month	I don't smoke tobacco		No												I have never tried smokless toba	I have never used Shisha		I don't know	Yes	No
2394	2012-07-07	Langano	Goverment	19	Male	Catholic		Grade 10	City	Yes	No	No	No		No		0 days	I didn't smoke in the past month	I don't smoke tobacco		No												I have never tried smokless toba	I have never used Shisha		Yes	Idon'tknow	No
2428	2012-07-07	Langano	Goverment	15	Female	Catholic		Grade 10	Rural	Yes	No	No	No		Yes	15	0 days	I didn't smoke in the past month	I don't smoke tobacco		No												I have never tried smokless toba	I have used Shisha 1 or 2 times	<6 months		Yes	No
2446	2012-07-07	Langano	Goverment	15	Male	Protestant		Grade 9	Rural	Yes	No	No	No		No		0 days	I didn't smoke in the past month	I don't smoke tobacco		No												I have never tried smokless toba	I have never used Shisha		I don't know	Yes	Yes	99	No
2409	2012-07-07	Langano	Goverment	27	Male	Protestant		Grade 10	City	No	No	Yes	No		No		0 days	I didn't smoke in the past month	I don't smoke tobacco		No												I have never tried smokless toba	I have never used Shisha		Yes	Idon'tknow	No
2472	2012-07-07	Langano	Goverment		Female	Catholic		Grade 9	Rural	Yes	No	No	No		No		0 days	I didn't smoke in the past month	I don't smoke tobacco		No												I have never tried smokless toba	I have never used Shisha		I don't know	Idon'tknow	No
2475	2012-07-07	Langano	Goverment	17	Female	Protestant		Grade 9	Rural	Yes	No	No	No		No		0 days	I didn't smoke in the past month	I don't smoke tobacco		No												I have never tried smokless toba	I have never used Shisha		Yes	Idon'tknow	No
2421	2012-07-07	Langano	Goverment	23	Male	Protestant		Grade 10	Rural	Yes	No	No	No		No		0 days	I didn't smoke in the past month	I don't smoke tobacco		No												I use smokless tobacco every we	I have never used Shisha		Yes	Missing	No
1938	2012-07-04	Wondo Genete Wosha	Goverment	15	Male	Protestant		Grade 9	City	No	No	Yes	No		Yes	14	All 30 days	2-5 ciggarete Per day	smoke tobacco sometimes or feel	With in 60 minute	Yes	Easy	No	No	Yes	No	No	No	No	No	No		I use smokeless tobacco sometim	Regularly once in a week,I use	More than one year	Yes	Yes	Yes	12	Yes	Yes	5	No		No		Yes	7	No
1945	2012-07-04	Wondo Genete Wosha	Goverment	19	Male	Protestant		Grade 9	City	Yes	No	No	No		No		0 days	I didn't smoke in the past month	I don't smoke tobacco		No												I have never tried smokless toba	I have never used Shisha		Yes	No	No
1982	2012-07-04	Wondo Genete Wosha	Goverment	16	Female	Protestant		Grade 10		No	No	Yes	No		No		0 days	I didn't smoke in the past month	I don't smoke tobacco		No												I have never tried smokless toba	I have never used Shisha		Yes	No	Yes	16	No
1989	2012-07-04	Wondo Genete Wosha	Goverment	20	Male	Muslim		Grade 10	Rural	No	No	Yes	No		Yes	99	1 or 2 days	Less than one ciggarate	smoke ciggarette but I don't fee	After I smoked, I don't have a	Yes	Easy	No	No	Yes	Yes	No	No	No	No	No		I have never tried smokless toba	I have never used Shisha		Yes	Yes	Yes	18	Yes	No		No		No		No		Yes
1943	2012-07-04	Wondo Genete Wosha	Goverment	18	Male	Protestant		Grade 9	City	No	No	Yes	No		No		0 days	I didn't smoke in the past month	I don't smoke tobacco		No												I have never tried smokless toba	I have never used Shisha		Yes	Yes	Yes	18	Yes	Yes	10	No		No		No		No
1932	2012-07-04	Wondo Genete Wosha	Goverment	17	Male	Protestant		Grade 9	City	No	No	Yes	No		Yes	12	1 or 2 days	I didn't smoke in the past month	smoke ciggarette but I don't fee	4 or more days	Yes	Easy	No	No	Yes	No	No	No	No	No	No		I have tried smokless tobacco 1	I have never used Shisha		Yes	No	Yes	13	No
1986	2012-07-04	Wondo Genete Wosha	Goverment	18	Female	Protestant		Grade 10	City	Yes	No	No	No		No		0 days	I didn't smoke in the past month	I don't smoke tobacco		Yes	Very easy	No	No	Yes	No	No	No	No	No	No		I have never tried smokless toba	I have never used Shisha		Yes	Idon'tknow	No
1928	2012-07-04	Wondo Genete Wosha	Goverment	19	Male	Protestant		Grade 9	City	No	No	Yes	No		No		0 days	I didn't smoke in the past month	I don't smoke tobacco		Yes	Very difficult	No	No	Yes	No	No	Yes	No	No	No		I have never tried smokless toba	I have never used Shisha			Yes	No
1987	2012-07-04	Wondo Genete Wosha	Goverment	17	Female	Other	99	Grade 10	Rural	Yes	No	No	No		No		0 days	I didn't smoke in the past month	I don't smoke tobacco		No												I have never tried smokless toba	I have never used Shisha		Yes	Yes	No
1963	2012-07-04	Wondo Genete Wosha	Goverment	17	Male	Protestant		Grade 9	City	Yes	No	No	No		No		0 days	I didn't smoke in the past month	I don't smoke tobacco		No												I have never tried smokless toba	I have never used Shisha		Yes	Yes	No
2019	2012-07-04	Wondo Genete Wosha	Goverment	15	Female	Protestant		Grade 10	City	Yes	No	No	No		No		0 days	I didn't smoke in the past month	I don't smoke tobacco		No												I have never tried smokless toba	I have never used Shisha		Yes	Yes	No
1937	2012-07-04	Wondo Genete Wosha	Goverment	18	Male	Other	Apostles	Grade 9	Rural	No	No	Yes	No		Yes	15	0 days	I didn't smoke in the past month	I don't smoke tobacco		Yes	Very difficult	Yes	No	No	No	No	No	No	No	No		I have never tried smokless toba	I have used Shisha 1 or 2 times	<6 months	Yes	No	Yes	16	Yes	Yes	10	No		No		No		No
2004	2012-07-04	Wondo Genete Wosha	Goverment	18	Female	Protestant		Grade 10	Rural	Yes	No	No	No		No		0 days	I didn't smoke in the past month	I don't smoke tobacco		No												I have never tried smokless toba	I have never used Shisha		Yes	Yes	No
1980	2012-07-04	Wondo Genete Wosha	Goverment	19	Male	Protestant		Grade 10	Rural	Yes	No	No	No		No		0 days	I didn't smoke in the past month	I don't smoke tobacco		Yes	Very easy	No	No	Yes	Yes	No	No	No	No	No		I have never tried smokless toba	I have never used Shisha		Yes	Yes	Yes	15	Yes	Yes	4	No		No		Yes	3	No
1942	2012-07-04	Wondo Genete Wosha	Goverment	17	Male	Protestant		Grade 9	City	No	No	Yes	No		Yes	12	0 days	I didn't smoke in the past month	I don't smoke tobacco		Yes	Difficult	No	No	Yes	No	No	No	No	No	No		I have never tried smokless toba	I have never used Shisha		Yes	Idon'tknow	Yes	13	No
1955	2012-07-04	Wondo Genete Wosha	Goverment	17	Male	Protestant		Grade 9	City	Yes	No	No	No		No		0 days	I didn't smoke in the past month	I don't smoke tobacco		Yes	Very difficult	No	No	Yes	No	No	No	No	No	No		I have never tried smokless toba	I have never used Shisha		Yes	Yes	No
1983	2012-07-04	Wondo Genete Wosha	Goverment	16	Male	Catholic		Grade 10	City	Yes	No	No	No		Yes	10	6 to 9 days	One ciggarate perday	smoke tobacco sometimes or feel	Missing	Yes	Easy	No	Yes	No	No	No	No	Yes	No	No	99	I use smokeless tobacco sometim	I have never used Shisha		I don't know	Yes	No
1957	2012-07-04	Wondo Genete Wosha	Goverment	19	Male	Protestant		Grade 9	Rural	No	No	Yes	No		No		0 days	I didn't smoke in the past month	I don't smoke tobacco		Yes	Missing	No	No	Yes	No	No	No	No	No	No		I have never tried smokless toba	I have never used Shisha		Yes	Idon'tknow	No
1970	2012-07-04	Wondo Genete Wosha	Goverment	18	Male	Protestant		Grade 9	City	No	No	Yes	No		No		0 days	I didn't smoke in the past month	I don't smoke tobacco		No												I have never tried smokless toba	I have never used Shisha		Yes	No	No
1961	2012-07-04	Wondo Genete Wosha	Goverment	16	Female	Protestant		Grade 9	City	Yes	No	No	No		No		0 days	I didn't smoke in the past month	I don't smoke tobacco		No												I have never tried smokless toba	I have never used Shisha		Yes	Idon'tknow	Yes	15	No
2031	2012-07-04	Wondo Genete Wosha	Goverment	18	Male	Protestant		Grade 10	City	Yes	No	No	No		No		0 days	I didn't smoke in the past month	I don't smoke tobacco		Yes	Easy	No	No	Yes	Yes	No	No	No	No	No		I have never tried smokless toba	I have never used Shisha		Yes	Yes	No
1959	2012-07-04	Wondo Genete Wosha	Goverment	16	Male	Protestant		Grade 9	City	Yes	No	No	No		No		0 days	I didn't smoke in the past month	smoke ciggarette but I don't fee	Missing	No												I have never tried smokless toba	I have never used Shisha		Yes	Idon'tknow	No
2018	2012-07-04	Wondo Genete Wosha	Goverment	18	Male	Protestant		Grade 10	Rural	Yes	No	No	No		No		0 days	I didn't smoke in the past month	I don't smoke tobacco		No												I have never tried smokless toba	I have never used Shisha		Yes	Yes	No
2013	2012-07-04	Wondo Genete Wosha	Goverment	18	Female	Orthodox		Grade 10	City	Yes	No	No	No		No		0 days	I didn't smoke in the past month	I don't smoke tobacco		No												I have never tried smokless toba	I have never used Shisha		Yes	Yes	No
1927	2012-07-04	Wondo Genete Wosha	Goverment	17	Male	Catholic		Grade 9	Rural	No	No	Yes	No		No		0 days	I didn't smoke in the past month	I don't smoke tobacco		No												I have never tried smokless toba	I have never used Shisha		Yes	Idon'tknow	No
1920	2012-07-04	Wondo Genete Wosha	Goverment	18	Male	Protestant		Grade 9	Rural	No	No	Yes	No		Yes	10	1 or 2 days	One ciggarate perday	smoke ciggarette but I don't fee	After I smoked, I don't have a	Yes	Difficult	No	No	Yes	No	No	Yes	No	No	Yes		I have never tried smokless toba	I have used Shisha 1 or 2 times	<6 months	Yes	No	Yes	10	No
1975	2012-07-04	Wondo Genete Wosha	Goverment	16	Female	Protestant		Grade 9	City	Yes	No	No	No		No		0 days	I didn't smoke in the past month	I don't smoke tobacco		No												I have never tried smokless toba	I have never used Shisha		Yes	Yes	No
2016	2012-07-04	Wondo Genete Wosha	Goverment	16	Female	Orthodox		Grade 10	Rural	Yes	No	No	No		No		0 days	I didn't smoke in the past month	I don't smoke tobacco		No												I have never tried smokless toba	I have never used Shisha		Yes	Idon'tknow	No
1925	2012-07-04	Wondo Genete Wosha	Goverment	17	Male	Protestant		Grade 9	Rural	Yes	No	No	No		No		0 days	I didn't smoke in the past month	I don't smoke tobacco		No												I have never tried smokless toba	I have never used Shisha		Yes	No	No
1974	2012-07-04	Wondo Genete Wosha	Goverment	16	Male	Protestant		Grade 9	City	Yes	No	No	No		No		0 days	I didn't smoke in the past month	I don't smoke tobacco		Yes	Very difficult	No	No	Yes	No	No	No	No	No	No		I have never tried smokless toba	I have never used Shisha		Yes	Idon'tknow	Yes	11	Yes	Yes	2	No		No		No		No
1944	2012-07-04	Wondo Genete Wosha	Goverment	16	Male	Protestant		Grade 9	Rural	Yes	No	No	No		No		0 days	I didn't smoke in the past month	I don't smoke tobacco		No												I have never tried smokless toba	I have never used Shisha		Yes	Yes	Yes	15	No
1939	2012-07-04	Wondo Genete Wosha	Goverment	15	Female	Protestant		Grade 9	City	Yes	No	No	No		No		0 days	I didn't smoke in the past month	I don't smoke tobacco		Yes	Easy	No	No	No	Yes	No	No	No	No	No		I have never tried smokless toba	I have never used Shisha		Yes	Yes	No
1921	2012-07-04	Wondo Genete Wosha	Goverment	18	Male	Protestant		Grade 9	City	Yes	No	No	No		No		0 days	I didn't smoke in the past month	I don't smoke tobacco		Yes	Very difficult	No	No	Yes	No	No	No	No	No	No		I have never tried smokless toba	I have never used Shisha		Yes	Idon'tknow	Yes	17	No
1926	2012-07-04	Wondo Genete Wosha	Goverment	18	Male	Orthodox		Grade 9	City	Yes	No	No	No		No		0 days	I didn't smoke in the past month	I don't smoke tobacco		Yes	Difficult	No	No	Yes	Yes	No	No	No	No	No		I have never tried smokless toba	I have never used Shisha		Yes	No	Yes	16	No
1962	2012-07-04	Wondo Genete Wosha	Goverment	16	Female	Protestant		Grade 9	City	Yes	No	No	No		No		0 days	I didn't smoke in the past month	I don't smoke tobacco		No												I have never tried smokless toba	I have never used Shisha		Yes	No	No
1922	2012-07-04	Wondo Genete Wosha	Goverment	15	Male	Protestant		Grade 9	Rural	Yes	No	No	No		Yes	15	All 30 days	11 to 20 ciggaretee perday	smoke ciggarette but I don't fee	1-2 hours	Yes	Very easy	No	No	Yes	No	No	No	No	No	No		I have tried smokless tobacco 1	I have used shisha previousely	More than one year	Yes	No	Yes	13	No
1946	2012-07-04	Wondo Genete Wosha	Goverment	17	Male	Protestant		Grade 9	Rural	Yes	No	No	No		No		0 days	I didn't smoke in the past month	I don't smoke tobacco		No												I have never tried smokless toba	I have never used Shisha		Yes	No	Yes	14	No
1956	2012-07-04	Wondo Genete Wosha	Goverment	18	Male	Protestant		Grade 9	City	Yes	No	No	No		No		0 days	I didn't smoke in the past month	I don't smoke tobacco		Yes	Very difficult	No	No	Yes	No	No	No	No	No	No		I have never tried smokless toba	I have never used Shisha		Yes	Yes	No
2001	2012-07-04	Wondo Genete Wosha	Goverment	16	Female	Protestant		Grade 10	City	Yes	No	No	No		No		0 days	I didn't smoke in the past month	I don't smoke tobacco		No												I have never tried smokless toba	I have never used Shisha		Yes	Yes	No
1985	2012-07-04	Wondo Genete Wosha	Goverment	18	Male	Protestant		Grade 10	City	Yes	No	No	No		No		0 days	I didn't smoke in the past month	I don't smoke tobacco		Yes	Easy	Yes	No	No	No	No	No	No	No	No		I have never tried smokless toba	I have never used Shisha		Yes	Yes	No
2003	2012-07-04	Wondo Genete Wosha	Goverment	15	Female	Protestant		Grade 10	City	Yes	No	No	No		No		0 days	I didn't smoke in the past month	I don't smoke tobacco		Yes	Easy	No	No	Yes	No	No	No	No	No	No		I have never tried smokless toba	I have never used Shisha		Yes	Yes	Yes	15	Yes	Yes	4	No		No		No		No
2032	2012-07-04	Wondo Genete Wosha	Goverment	15	Female	Protestant		Grade 10	City	Yes	No	No	No		No		0 days	I didn't smoke in the past month	I don't smoke tobacco		No												I have never tried smokless toba	I have never used Shisha		Yes	Yes	No
2012	2012-07-04	Wondo Genete Wosha	Goverment	16	Female	Orthodox		Grade 10	City	Yes	No	No	No		No		0 days	I didn't smoke in the past month	I don't smoke tobacco		Yes	Very difficult	No	No	Yes	No	No	No	No	No	No		I have never tried smokless toba	I have never used Shisha		Yes	Idon'tknow	Yes	15	No
1999	2012-07-04	Wondo Genete Wosha	Goverment	16	Female	Protestant		Grade 10	City	Yes	No	No	No		No		0 days	I didn't smoke in the past month	I don't smoke tobacco		Yes	Very difficult	No	Yes	No	No	No	No	No	No	No		I have never tried smokless toba	I have never used Shisha		I don't know	Yes	No
1992	2012-07-04	Wondo Genete Wosha	Goverment	17	Female	Other	99	Grade 10	Rural	Yes	No	No	No		No		0 days	I didn't smoke in the past month	I don't smoke tobacco		Yes	Difficult	No	No	Yes	No	No	No	No	No	No		I have tried smokless tobacco bu	I have never used Shisha		Yes	Idon'tknow	No
1933	2012-07-04	Wondo Genete Wosha	Goverment	15	Female	Protestant		Grade 9	City	Yes	No	No	No		No		0 days	I didn't smoke in the past month	I don't smoke tobacco		Yes	Easy	Yes	No	No	No	No	No	No	No	No		I have never tried smokless toba	I have never used Shisha		Yes	Idon'tknow	No
1979	2012-07-04	Wondo Genete Wosha	Goverment	17	Male	Protestant		Grade 10	City	Yes	No	No	No		No		0 days	I didn't smoke in the past month	I don't smoke tobacco		No												I have never tried smokless toba	I have never used Shisha		Yes	Yes	Yes	12	Yes	Yes	3	No		No		No		No
2033	2012-07-04	Wondo Genete Wosha	Goverment	16	Female	Protestant		Grade 10	City	Yes	No	No	No		No		0 days	I didn't smoke in the past month	I don't smoke tobacco		No												I have never tried smokless toba	I have never used Shisha		Yes	Yes	No
1993	2012-07-04	Wondo Genete Wosha	Goverment	18	Male	Protestant		Grade 10	City	Yes	No	No	No		No		0 days	I didn't smoke in the past month	I don't smoke tobacco		No												I have never tried smokless toba	I have never used Shisha		Yes	Idon'tknow	Yes	14	No
2015	2012-07-04	Wondo Genete Wosha	Goverment	16	Female	Protestant		Grade 10	City	Yes	No	No	No		No		0 days	I didn't smoke in the past month	I don't smoke tobacco		No												I have never tried smokless toba	I have never used Shisha		Yes	Yes	No
1960	2012-07-04	Wondo Genete Wosha	Goverment	17	Female	Protestant		Grade 9	City	Yes	No	No	No		No		0 days	I didn't smoke in the past month	I don't smoke tobacco		No												I have never tried smokless toba	I have never used Shisha		Yes	Idon'tknow	No
2005	2012-07-04	Wondo Genete Wosha	Goverment	18	Male	Protestant		Grade 10	Rural	Yes	No	No	No		No		0 days	I didn't smoke in the past month	I don't smoke tobacco		Yes	Very easy	Yes	No	Yes	No	No	No	No	No	No		I have never tried smokless toba	I have never used Shisha		Yes	Yes	Yes	17	Yes	Yes	2	No		No		No		No
1935	2012-07-04	Wondo Genete Wosha	Goverment	17	Male	Protestant		Grade 9	City	Yes	No	No	No		Yes	10	1 or 2 days	I didn't smoke in the past month	smoke ciggarette but I don't fee	After I smoked, I don't have a	Yes	Very difficult	No	No	Yes	No	No	No	No	No	No		I have tried smokless tobacco bu	I have never used Shisha		Yes	Idon'tknow	Yes	16	No
2002	2012-07-04	Wondo Genete Wosha	Goverment	15	Female	Protestant		Grade 10	Rural	Yes	No	No	No		No		0 days	I didn't smoke in the past month	I don't smoke tobacco		No												I have never tried smokless toba	I have never used Shisha		Yes	Idon'tknow	No
1972	2012-07-04	Wondo Genete Wosha	Goverment	17	Female	Orthodox		Grade 9	City	Yes	No	No	No		No		0 days	I didn't smoke in the past month	I don't smoke tobacco		No												I have never tried smokless toba	I have never used Shisha		Yes	No	Yes	15	No
2010	2012-07-04	Wondo Genete Wosha	Goverment	16	Male	Protestant		Grade 10	Rural	Yes	No	No	No		No		0 days	I didn't smoke in the past month	I don't smoke tobacco		No												I have tried smokless tobacco bu	I have never used Shisha		Yes	Yes	No
2000	2012-07-04	Wondo Genete Wosha	Goverment	15	Female	Protestant		Grade 10	Rural	Yes	No	No	No		No		0 days	I didn't smoke in the past month	I don't smoke tobacco		Yes	Easy	No	No	Yes	No	No	No	No	No	No		I have never tried smokless toba	I have never used Shisha		Yes	Yes	No
1953	2012-07-04	Wondo Genete Wosha	Goverment	16	Female	Protestant		Grade 9	City	Yes	No	No	No		No		0 days	I didn't smoke in the past month	I don't smoke tobacco		No												I have never tried smokless toba	I have never used Shisha		Yes	Yes	No
1988	2012-07-04	Wondo Genete Wosha	Goverment	16	Female	Other	99	Grade 10	City	Yes	No	No	No		No		0 days	I didn't smoke in the past month	I don't smoke tobacco		No												I have never tried smokless toba	I have never used Shisha		Yes	Yes	No
1936	2012-07-04	Wondo Genete Wosha	Goverment	18	Male	Other	Apostles	Grade 9	Rural	Yes	No	No	No		Yes	99	0 days	I didn't smoke in the past month	I don't smoke tobacco		Yes	Very easy	No	No	Yes	No	No	No	No	No	No		I have never tried smokless toba	I have used Shisha 1 or 2 times	<6 months	Yes	Idon'tknow	Yes	99	Yes	Yes	5	No		No		No		No
1997	2012-07-04	Wondo Genete Wosha	Goverment	15	Female	Protestant		Grade 10	City	No	No	Yes	No		No		0 days	I didn't smoke in the past month	I don't smoke tobacco		No												I have never tried smokless toba	I have never used Shisha		Yes	Yes	No
1966	2012-07-04	Wondo Genete Wosha	Goverment	16	Female	Protestant		Grade 9	City	Yes	No	No	No		No		0 days	I didn't smoke in the past month	I don't smoke tobacco		No												I have never tried smokless toba	I have never used Shisha		Yes	Yes	No
2020	2012-07-04	Wondo Genete Wosha	Goverment	18	Male	Protestant		Grade 10	City	Yes	No	No	No		No		0 days	I didn't smoke in the past month	I don't smoke tobacco		No												I have never tried smokless toba	I have never used Shisha		I don't know	Idon'tknow	No
1995	2012-07-04	Wondo Genete Wosha	Goverment	18	Male	Protestant		Grade 10	Rural	No	No	Yes	No		Yes	14	All 30 days	2-5 ciggarete Per day	smoke ciggarette but I don't fee	After I smoked, I don't have a	Yes	Easy	No	No	Yes	No	No	No	No	No	No		I use smokeless tobacco sometim	I use shisha sometimes but not	<6 months	Yes	Yes	Yes	12	Yes	Yes	5	No		No		Yes	7	No
1968	2012-07-04	Wondo Genete Wosha	Goverment	17	Female	Protestant		Grade 9	City	Yes	No	No	No		No		0 days	I didn't smoke in the past month	I don't smoke tobacco		No												I have never tried smokless toba	I have never used Shisha		Yes	Idon'tknow	No
2024	2012-07-04	Wondo Genete Wosha	Goverment	17	Male	Protestant		Grade 10	City	Yes	No	No	No		No		0 days	I didn't smoke in the past month	I don't smoke tobacco		No												I have never tried smokless toba	I have never used Shisha		Yes	Yes	Yes	8	Yes	Yes	2	No		No		No		No
1973	2012-07-04	Wondo Genete Wosha	Goverment	15	Male	Orthodox		Grade 9	City	Yes	No	No	No		No		0 days	I didn't smoke in the past month	I don't smoke tobacco		No												I have never tried smokless toba	I have never used Shisha		Yes	No	Yes	15	No
1951	2012-07-04	Wondo Genete Wosha	Goverment	15	Female	Protestant		Grade 9	City	No	Yes	No	No		No		0 days	I didn't smoke in the past month	I don't smoke tobacco		No												I have never tried smokless toba	I have never used Shisha		Yes	Yes	No
2023	2012-07-04	Wondo Genete Wosha	Goverment	15	Male	Protestant		Grade 10	Rural	No	Yes	No	No		No		0 days	I didn't smoke in the past month	I don't smoke tobacco		No												I have never tried smokless toba	I have never used Shisha		Yes	Yes	Yes	10	Yes	Yes	2	No		No		No		No
2006	2012-07-04	Wondo Genete Wosha	Goverment	16	Male	Protestant		Grade 10	City	Yes	No	No	No		No		0 days	I didn't smoke in the past month	I don't smoke tobacco		No												I have never tried smokless toba	I have never used Shisha		Yes	Yes	No
1964	2012-07-04	Wondo Genete Wosha	Goverment	20	Male	Protestant		Grade 9	City	Yes	No	No	No		No		0 days	I didn't smoke in the past month	I don't smoke tobacco		No												I have never tried smokless toba	I have never used Shisha		Yes	Yes	No
2022	2012-07-04	Wondo Genete Wosha	Goverment	15	Female	Orthodox		Grade 10	City	Yes	No	No	No		No		0 days	I didn't smoke in the past month	I don't smoke tobacco		Yes	Very easy	No	No	Yes	No	No	No	No	No	No		I have never tried smokless toba	I have never used Shisha		Yes	Idon'tknow	No
1976	2012-07-04	Wondo Genete Wosha	Goverment	15	Female	Protestant		Grade 9	City	Yes	No	No	No		No		0 days	I didn't smoke in the past month	I don't smoke tobacco		Yes	Easy	No	No	Yes	No	No	No	No	No	No		I have never tried smokless toba	I have never used Shisha		Yes	Yes	No
1924	2012-07-04	Wondo Genete Wosha	Goverment	17	Male	Protestant		Grade 9	Rural	Yes	No	No	No		No		0 days	I didn't smoke in the past month	I don't smoke tobacco		No												I have never tried smokless toba	I have never used Shisha		Yes	No	No
2028	2012-07-04	Wondo Genete Wosha	Goverment	16	Male	Protestant		Grade 10	Rural	Yes	No	No	No		No		0 days	I didn't smoke in the past month	I don't smoke tobacco		Yes	Easy	No	No	Yes	No	No	No	No	No	No		I have never tried smokless toba	I have never used Shisha		Yes	Yes	Yes	12	Yes	Yes	4	No		No		No		No
1941	2012-07-04	Wondo Genete Wosha	Goverment	19	Male	Protestant		Grade 9	City	Yes	No	No	No		No		0 days	I didn't smoke in the past month	I don't smoke tobacco		No												I have never tried smokless toba	I have never used Shisha		Yes	No	Yes	12	Yes	Yes	5	No		No		No		No
1940	2012-07-04	Wondo Genete Wosha	Goverment	15	Female	Protestant		Grade 9	City	Yes	No	No	No		No		0 days	I didn't smoke in the past month	I don't smoke tobacco		Yes	Easy	No	No	No	Yes	No	No	No	No	No		I have never tried smokless toba	I have never used Shisha		Yes	Yes	No
1947	2012-07-04	Wondo Genete Wosha	Goverment	20	Male	Protestant		Grade 9	City	No	No	Yes	No		Yes	17	1 or 2 days	One ciggarate perday	smoke ciggarette but I don't fee	After I smoked, I don't have a	Yes	Easy	No	No	Yes	No	No	No	No	No	No		I have tried smokless tobacco 1	I have used shisha previousely	<6 months	Yes	Yes	Yes	16	Yes	Yes	20	No		No		No		No
2021	2012-07-04	Wondo Genete Wosha	Goverment	16	Female	Protestant		Grade 10	Rural	Yes	No	No	No		No		0 days	I didn't smoke in the past month	I don't smoke tobacco		No												I have never tried smokless toba	I have never used Shisha		I don't know	Idon'tknow	No
2025	2012-07-04	Wondo Genete Wosha	Goverment	15	Male	Muslim		Grade 10	City	Yes	No	No	No		No		0 days	I didn't smoke in the past month	I don't smoke tobacco		No												I have never tried smokless toba	I have never used Shisha		Yes	Yes	No
1923	2012-07-04	Wondo Genete Wosha	Goverment	15	Male	Protestant		Grade 9	Rural	Yes	No	No	No		Yes	15	All 30 days	More than 20 cigarete per day	smoke ciggarette but I don't fee	1-2 hours	Yes	Very easy	No	No	Yes	No	No	No	No	No	No		I have tried smokless tobacco 1	I have used shisha previousely	More than one year	Yes	No	Yes	15	No
1948	2012-07-04	Wondo Genete Wosha	Goverment	15	Female	Muslim		Grade 9	City	Yes	No	No	No		No		0 days	I didn't smoke in the past month	I don't smoke tobacco		No												I have never tried smokless toba	I have never used Shisha		Yes	Yes	No
1990	2012-07-04	Wondo Genete Wosha	Goverment	16	Female	Protestant		Grade 10	City	Yes	No	No	No		No		0 days	I didn't smoke in the past month	I don't smoke tobacco		No												I have never tried smokless toba	I have used Shisha 1 or 2 times	<6 months	Yes	No	No
2026	2012-07-04	Wondo Genete Wosha	Goverment	20	Male	Protestant		Grade 10	City	No	No	Yes	No		No		0 days	I didn't smoke in the past month	I don't smoke tobacco		Yes	Easy	No	No	Yes	No	No	No	No	No	No		I have never tried smokless toba	I have never used Shisha		Yes	Yes	Yes	99	Missing	Yes	2	No		No		No		No
1978	2012-07-04	Wondo Genete Wosha	Goverment	16	Male	Orthodox		Grade 10	Rural	Yes	No	No	No		No		0 days	I didn't smoke in the past month	I don't smoke tobacco		Yes	Very difficult	No	No	Yes	Yes	No	No	No	No	No		I have never tried smokless toba	I have never used Shisha		Yes	Yes	No
1931	2012-07-04	Wondo Genete Wosha	Goverment	17	Male	Protestant		Grade 9	Rural	Yes	No	No	No		No		0 days	I didn't smoke in the past month	I don't smoke tobacco		No												I have never tried smokless toba	I have used Shisha 1 or 2 times	<6 months	Yes	No	No
1981	2012-07-04	Wondo Genete Wosha	Goverment	16	Female	Orthodox		Grade 10	City	Yes	No	No	No		No		0 days	I didn't smoke in the past month	I don't smoke tobacco		No												I have never tried smokless toba	I have never used Shisha		Yes	Yes	Yes	15	No
1952	2012-07-04	Wondo Genete Wosha	Goverment	15	Male			Grade 9	City	Yes	No	No	No		No		0 days	I didn't smoke in the past month	I don't smoke tobacco		Yes	Easy	No	No	Yes	No	No	No	No	No	No		I have never tried smokless toba	I have never used Shisha		No	Yes	No
2017	2012-07-04	Wondo Genete Wosha	Goverment	15	Female	Other	Apostles	Grade 10	Rural	Yes	No	No	No		No		0 days	I didn't smoke in the past month	I don't smoke tobacco		No												I have never tried smokless toba	I have never used Shisha		I don't know	No	No
2030	2012-07-04	Wondo Genete Wosha	Goverment	18	Male	Protestant		Grade 10	Rural	No	No	Yes	No		No		0 days	I didn't smoke in the past month	I don't smoke tobacco		No												I have never tried smokless toba	I have never used Shisha		Yes	Idon'tknow	No
2029	2012-07-04	Wondo Genete Wosha	Goverment	16	Female	Protestant		Grade 10	City	Yes	No	No	No		No		0 days	I didn't smoke in the past month	I don't smoke tobacco		No												I have never tried smokless toba	I have never used Shisha		Yes	Yes	No
2027	2012-07-04	Wondo Genete Wosha	Goverment	17	Male	Protestant		Grade 10	Rural	Yes	No	No	No		No		0 days	I didn't smoke in the past month	I don't smoke tobacco		No												I have tried smokless tobacco 1	I have never used Shisha		Yes	Yes	Yes	10	Yes	No		No		No		Yes	1	No
1984	2012-07-04	Wondo Genete Wosha	Goverment	16	Male	Protestant		Grade 10	City	Yes	No	No	No		No		0 days	I didn't smoke in the past month	I don't smoke tobacco		Yes	Easy	No	No	Yes	No	No	No	No	No	No		I have never tried smokless toba	I have never used Shisha		Yes	Yes	No
1998	2012-07-04	Wondo Genete Wosha	Goverment	18	Male	Protestant		Grade 10	City	Yes	No	No	No		No		0 days	I didn't smoke in the past month	I don't smoke tobacco		Yes	Easy	No	No	Yes	No	No	No	No	No	No		I have never tried smokless toba	I have never used Shisha		Yes	Yes	No
2007	2012-07-04	Wondo Genete Wosha	Goverment	15	Male	Muslim		Grade 10	City	Yes	No	No	No		No		0 days	I didn't smoke in the past month	I don't smoke tobacco		Yes	Easy	No	No	Yes	No	No	No	No	No	No		I have never tried smokless toba	I have never used Shisha		Yes	Idon'tknow	No
2009	2012-07-04	Wondo Genete Wosha	Goverment	16	Male	Orthodox		Grade 10	City	Yes	No	No	No		No		0 days	I didn't smoke in the past month	I don't smoke tobacco		No												I have never tried smokless toba	I have never used Shisha		Yes	No	Yes	99	Yes	No		No		No		No		Yes
1954	2012-07-04	Wondo Genete Wosha	Goverment	20	Male	Protestant		Grade 9	City	Yes	No	No	No		No		0 days	I didn't smoke in the past month	I don't smoke tobacco		Yes	Very difficult	No	No	Yes	Yes	No	No	No	No	No		I have never tried smokless toba	I have never used Shisha		Yes	Yes	Yes	16	Yes	Yes	30	No		No		No		No
1996	2012-07-04	Wondo Genete Wosha	Goverment	15	Female	Protestant		Grade 10	City	Yes	No	No	No		No		0 days	I didn't smoke in the past month	I don't smoke tobacco		Yes	Easy	No	No	No	Yes	No	No	No	No	No		I have never tried smokless toba	I have never used Shisha		Yes	Yes	Yes	13	Yes	Yes	2	No		No		No		No
1994	2012-07-04	Wondo Genete Wosha	Goverment	19	Male	Protestant		Grade 10	Rural	Yes	No	No	No		No		Missing	I didn't smoke in the past month	I don't smoke tobacco		No												I have never tried smokless toba	I have never used Shisha		Yes	Yes	No
1965	2012-07-04	Wondo Genete Wosha	Goverment	18	Male	Protestant		Grade 9	City	No	No	Yes	No		No		0 days	I didn't smoke in the past month	I don't smoke tobacco		Yes	Easy	Yes	No	Yes	No	No	No	No	No	No		I have never tried smokless toba	I have never used Shisha		Yes	No	Yes	16	No
2008	2012-07-04	Wondo Genete Wosha	Goverment	15	Male	Protestant		Grade 10	Rural	Yes	No	No	No		No		0 days	I didn't smoke in the past month	I don't smoke tobacco		Yes	Difficult	Yes	No	No	No	No	No	No	No	No		I have never tried smokless toba	I have never used Shisha		Yes	Yes	No
2014	2012-07-04	Wondo Genete Wosha	Goverment	16	Female	Orthodox		Grade 10	City	Yes	No	No	No		No		0 days	I didn't smoke in the past month	I don't smoke tobacco		No												I have never tried smokless toba	I have never used Shisha		Yes	No	No
1967	2012-07-04	Wondo Genete Wosha	Goverment	15	Female	Protestant		Grade 9	Rural	Yes	No	No	No		No		0 days	I didn't smoke in the past month	I don't smoke tobacco		No												I have never tried smokless toba	I have never used Shisha		Yes	Yes	No
1934	2012-07-04	Wondo Genete Wosha	Goverment	18	Male	Protestant		Grade 9	City	Yes	No	No	No		Yes	10	0 days	I didn't smoke in the past month	I don't smoke tobacco		Yes	Difficult	No	No	Yes	No	No	No	No	No	No		I have tried smokless tobacco bu	I have never used Shisha		Yes	No	No
1977	2012-07-04	Wondo Genete Wosha	Goverment	15	Female	Protestant		Grade 9	City	Yes	No	No	No		No		0 days	I didn't smoke in the past month	I don't smoke tobacco		No												I have never tried smokless toba	I have never used Shisha		Yes	Yes	No
2011	2012-07-04	Wondo Genete Wosha	Goverment	17	Male	Protestant		Grade 10	City	Yes	No	No	No		No		0 days	I didn't smoke in the past month	I don't smoke tobacco		No												I have never tried smokless toba	I have never used Shisha		Yes	Yes	No
1958	2012-07-04	Wondo Genete Wosha	Goverment	18	Male	Protestant		Grade 9	City	Yes	No	No	No		Yes	14	All 30 days	More than 20 cigarete per day	smoke ciggarette but I don't fee	1-2 hours	Yes	Easy	No	Yes	Yes	No	No	No	No	No	No		I have tried smokless tobacco 1	I have used shisha previousely	More than one year	Yes	No	Yes	13	No
1949	2012-07-04	Wondo Genete Wosha	Goverment	15	Female	Muslim		Grade 9	City	Yes	No	No	No		No		0 days	I didn't smoke in the past month	I don't smoke tobacco		No												I have never tried smokless toba	I have never used Shisha		Yes	No	No
1969	2012-07-04	Wondo Genete Wosha	Goverment	18	Female	Catholic		Grade 9	Rural	Yes	No	No	No		No		0 days	I didn't smoke in the past month	I don't smoke tobacco		No												I have never tried smokless toba	I have never used Shisha		Yes	Idon'tknow	No
1930	2012-07-04	Wondo Genete Wosha	Goverment	16	Male	Protestant		Grade 9	Rural	No	No	Yes	No		Yes	11	0 days	I didn't smoke in the past month	I don't smoke tobacco		Yes	Very easy	No	No	Yes	No	No	No	No	No	No		I have never tried smokless toba	I have never used Shisha		Yes	Yes	Yes	13	No
1971	2012-07-04	Wondo Genete Wosha	Goverment	16	Female	Orthodox		Grade 9	Rural	Yes	No	No	No		No		0 days	I didn't smoke in the past month	I don't smoke tobacco		Yes	Easy	No	No	Yes	No	No	No	No	No	No		I have never tried smokless toba	I have never used Shisha		Yes	Yes	No
1991	2012-07-04	Wondo Genete Wosha	Goverment	17	Female	Protestant		Grade 10	City	Yes	No	No	No		No		0 days	I didn't smoke in the past month	I don't smoke tobacco		No												I have never tried smokless toba	I have never used Shisha		Yes	Yes	No
1950	2012-07-04	Wondo Genete Wosha	Goverment	17	Male	Protestant		Grade 9	Rural	Yes	No	No	No		No		0 days	I didn't smoke in the past month	I don't smoke tobacco		Yes	Easy	Yes	No	Yes	No	No	Yes	No	No	No		I have never tried smokless toba	I have never used Shisha		Yes	Yes	No
1929	2012-07-04	Wondo Genete Wosha	Goverment	17	Male	Catholic		Grade 9	City	Yes	No	No	No		Yes	99	1 or 2 days	I didn't smoke in the past month	I don't smoke tobacco		Yes	Easy	No	No	Yes	No	No	No	No	No	No		I have never tried smokless toba	I have used Shisha 1 or 2 times	6 months to one year	I don't know	Yes	Yes	99	No
2186	2012-07-01	Yirgalem	Goverment	18	Male	Protestant		Grade 9	Rural	Yes	No	No	No		No		0 days	I didn't smoke in the past month	I don't smoke tobacco		No												I have never tried smokless toba	I have never used Shisha		Yes	Idon'tknow	No
2258	2012-07-01	Yirgalem	Goverment	15	Male	Protestant		Grade 10	City	Yes	No	No	No		No		0 days	I didn't smoke in the past month	I don't smoke tobacco		Yes	Very difficult	No	No	Yes	No	No	No	No	No	No		I have never tried smokless toba	I have never used Shisha		Yes	Yes	No
2167	2012-07-01	Yirgalem	Goverment	16	Female	Protestant		Grade 9	Rural	Yes	No	No	No		No		0 days	I didn't smoke in the past month	I don't smoke tobacco		No												I have never tried smokless toba	I have never used Shisha		Yes	Yes	No
2196	2012-07-01	Yirgalem	Goverment	16	Male	Protestant		Grade 9	Rural	Yes	No	No	No		Yes	12	0 days	I didn't smoke in the past month	I don't smoke tobacco		No												I have tried smokless tobacco bu	I have never used Shisha		Yes	Yes	Yes	10	Yes	Yes	3	No		No		No		No
2253	2012-07-01	Yirgalem	Goverment	17	Female	Protestant		Grade 10	Rural	Yes	No	No	No		No		0 days	I didn't smoke in the past month	I don't smoke tobacco		No												I have never tried smokless toba	I have never used Shisha		Yes	Yes	No
2175	2012-07-01	Yirgalem	Goverment	15	Female	Protestant		Grade 9	City	Yes	No	No	No		No		0 days	I didn't smoke in the past month	I don't smoke tobacco		No												I have never tried smokless toba	I have never used Shisha		Yes	Yes	No
2200	2012-07-01	Yirgalem	Goverment	14	Male	Protestant		Grade 9	Rural	Yes	No	No	No		No		0 days	I didn't smoke in the past month	I don't smoke tobacco		No												I have never tried smokless toba	I have never used Shisha		Yes	Yes	No
2208	2012-07-01	Yirgalem	Goverment	16	Male	Protestant		Grade 9	Rural	No	No	Yes	No		Yes	10	0 days	I didn't smoke in the past month	I don't smoke tobacco		No												I have never tried smokless toba	I have never used Shisha		Yes	Yes	No
2252	2012-07-01	Yirgalem	Goverment	17	Female	Protestant		Grade 10	Rural	Yes	No	No	No		No		0 days	I didn't smoke in the past month	I don't smoke tobacco		No												I have never tried smokless toba	I have never used Shisha		Yes	Yes	No
2162	2012-07-01	Yirgalem	Goverment	16	Male	Protestant		Grade 9	Rural	Yes	No	No	No		No		0 days	I didn't smoke in the past month	I don't smoke tobacco		Yes	Very difficult	Yes	No	Yes	Yes	No	No	No	No	No		I have never tried smokless toba	I have never used Shisha		Yes	Idon'tknow	No
2269	2012-07-01	Yirgalem	Goverment	16	Female	Protestant		Grade 10	Rural	Yes	No	No	No		No		0 days	I didn't smoke in the past month	I don't smoke tobacco		No												I have never tried smokless toba	I have never used Shisha		I don't know	Idon'tknow	No
2211	2012-07-01	Yirgalem	Goverment	17	Male	Protestant		Grade 9	Rural	Yes	No	No	No		No		0 days	I didn't smoke in the past month	I don't smoke tobacco		Yes	Very easy	Yes	Yes	Yes	No	No	No	No	No	No		I have never tried smokless toba	I have never used Shisha		Yes	Idon'tknow	Yes	99	Yes	No		No		No		No		Yes
2161	2012-07-01	Yirgalem	Goverment	16	Female	Protestant		Grade 9	Rural	Yes	No	No	No		No		0 days	I didn't smoke in the past month	I don't smoke tobacco		Yes	Very difficult	No	No	Yes	No	No	No	No	No	No		I have never tried smokless toba	I have never used Shisha		Yes	Idon'tknow	No
2247	2012-07-01	Yirgalem	Goverment	18	Male	Protestant		Grade 10	City	No	No	No	Yes		No		0 days	I didn't smoke in the past month	I don't smoke tobacco		Yes	Difficult	No	No	No	No	No	No	Yes	No	No		I have never tried smokless toba	I have never used Shisha		Yes	Yes	Yes	18	Yes	Yes	10	Yes		No		Yes		Yes
2201	2012-07-01	Yirgalem	Goverment	16	Female	Protestant		Grade 9	Rural	Yes	No	No	No		No		0 days	I didn't smoke in the past month	I don't smoke tobacco		No												I have never tried smokless toba	I have never used Shisha		Yes	Yes	No
2255	2012-07-01	Yirgalem	Goverment	16	Male	Protestant		Grade 10	City	Yes	No	No	No		No		0 days	I didn't smoke in the past month	I don't smoke tobacco		No												I have tried smokless tobacco 1	I have never used Shisha		No	No	Yes	16	No
2177	2012-07-01	Yirgalem	Goverment	15	Male	Other	Apostles	Grade 9	City	Yes	No	No	No		No		0 days	I didn't smoke in the past month	I don't smoke tobacco		No												I have never tried smokless toba	I have never used Shisha		Yes	Yes	Yes	15	Yes	Yes	3	No		No		No		No
2233	2012-07-01	Yirgalem	Goverment	16	Male	Protestant		Grade 10	Rural	Yes	No	No	No		No		0 days	I didn't smoke in the past month	I don't smoke tobacco		No												I have never tried smokless toba	I have never used Shisha		Yes	Yes	No
2234	2012-07-01	Yirgalem	Goverment	18	Female	Protestant		Grade 10	City	No	No	Yes	No		No		0 days	I didn't smoke in the past month	I don't smoke tobacco		No												I have never tried smokless toba	I have never used Shisha		I don't know	Idon'tknow	Yes	16	No
2214	2012-07-01	Yirgalem	Goverment	16	Female	Protestant		Grade 9	City	Yes	No	No	No		No		0 days	I didn't smoke in the past month	I don't smoke tobacco		No												I have never tried smokless toba	I have never used Shisha		Yes	Idon'tknow	No
2185	2012-07-01	Yirgalem	Goverment	19	Male	Protestant		Grade 9	Rural	Yes	No	No	No		Yes	99	0 days	I didn't smoke in the past month	I don't smoke tobacco		No												I have never tried smokless toba	I have never used Shisha		Yes	Yes	Yes	10	Yes	Yes		No		No		No		No
2199	2012-07-01	Yirgalem	Goverment	18	Female	Protestant		Grade 9	Rural	Yes	No	No	No		No		0 days	I didn't smoke in the past month	I don't smoke tobacco		Yes	Difficult	No	No	No	Yes	No	No	No	No	No		I use smokeless tobacco sometim	I have never used Shisha		Yes	Yes	No
2212	2012-07-01	Yirgalem	Goverment	15	Male	Other	Apostles	Grade 9	Rural	No	No	Yes	No		No		0 days	I didn't smoke in the past month	I don't smoke tobacco		Yes	Very difficult										99	I have never tried smokless toba	I have never used Shisha		Yes	Idon'tknow	Yes	99	Yes	No		No		No		Yes	10	No
2240	2012-07-01	Yirgalem	Goverment	18	Male	Other	Apostles	Grade 10	Rural	Yes	No	No	No		No		0 days	I didn't smoke in the past month	I don't smoke tobacco		No												I have never tried smokless toba	I have never used Shisha		I don't know	Idon'tknow	No
2222	2012-07-01	Yirgalem	Goverment	20	Female	Other	Johova Witness	Grade 10	City	Yes	No	No	No		No		0 days	I didn't smoke in the past month	I don't smoke tobacco		No												I have never tried smokless toba	I have never used Shisha		Yes	Idon'tknow	No
2236	2012-07-01	Yirgalem	Goverment	14	Female	Protestant		Grade 10	City	Yes	No	No	No		No		0 days	I didn't smoke in the past month	I don't smoke tobacco		No												I have never tried smokless toba	I have never used Shisha		Yes	Yes	No
2193	2012-07-01	Yirgalem	Goverment	16		Protestant		Grade 9	Rural	Yes	No	No	No		No		0 days	I didn't smoke in the past month	I don't smoke tobacco		No												I have never tried smokless toba	I have never used Shisha		I don't know	Yes	No
2260	2012-07-01	Yirgalem	Goverment	16	Female	Protestant		Grade 10	Rural	Yes	No	No	No		No		0 days	I didn't smoke in the past month	I don't smoke tobacco		No												I have never tried smokless toba	I have never used Shisha		I don't know	Idon'tknow	No
2159	2012-07-01	Yirgalem	Goverment	15	Female	Protestant		Grade 9	City	Yes	No	No	No		No		0 days	I didn't smoke in the past month	I don't smoke tobacco		No												I have never tried smokless toba	I have never used Shisha		Yes	Idon'tknow	No
2216	2012-07-01	Yirgalem	Goverment	15	Male	Other	Apostles	Grade 9	City	Yes	No	No	No		No		0 days	Missing	I don't smoke tobacco		Yes	Very difficult	Yes	Yes	Yes	Yes	No	No	No	No	No		I have never tried smokless toba	I have never used Shisha		Yes	Yes	No
2250	2012-07-01	Yirgalem	Goverment	16	Female	Protestant		Grade 10	Rural	Yes	No	No	No		No		0 days	I didn't smoke in the past month	I don't smoke tobacco		No												I have never tried smokless toba	I have never used Shisha		Yes	Yes	No
2169	2012-07-01	Yirgalem	Goverment	16	Female	Protestant		Grade 9	Rural	Yes	No	No	No		No		0 days	I didn't smoke in the past month	I don't smoke tobacco		No												I have never tried smokless toba	I have never used Shisha		Yes	Idon'tknow	No
2217	2012-07-01	Yirgalem	Goverment	18	Male	Protestant		Grade 9	Rural	Yes	No	No	No		No		0 days	I didn't smoke in the past month	I don't smoke tobacco		Yes	Very difficult	Yes	No	Yes	Yes	Yes	No	No	No	No		I have never tried smokless toba	I have never used Shisha		Yes	Yes	No
2189	2012-07-01	Yirgalem	Goverment	15	Male	Protestant		Grade 9	Rural	Yes	No	No	No		No		0 days	I didn't smoke in the past month	I don't smoke tobacco		No												I have never tried smokless toba	I have never used Shisha		Yes	Yes	No
2254	2012-07-01	Yirgalem	Goverment	16	Male	Protestant		Grade 10	City	Yes	No	No	No		No		0 days	I didn't smoke in the past month	I don't smoke tobacco		No												I have never tried smokless toba	I have never used Shisha		Yes	Yes	No
2204	2012-07-01	Yirgalem	Goverment	18	Female	Orthodox		Grade 9	Rural	Yes	No	No	No		No		0 days	I didn't smoke in the past month	I don't smoke tobacco		No												I have never tried smokless toba	I have never used Shisha		I don't know	Idon'tknow	No
2246	2012-07-01	Yirgalem	Goverment	18	Male	Protestant		Grade 10	City	Yes	No	No	No		No		0 days	I didn't smoke in the past month	I don't smoke tobacco		No												I have never tried smokless toba	I have never used Shisha		Yes	Yes	No
2237	2012-07-01	Yirgalem	Goverment	19	Female	Protestant		Grade 10	Rural	No	No	Yes	No		No		0 days	I didn't smoke in the past month	I don't smoke tobacco		No												I have never tried smokless toba	I have never used Shisha		I don't know	Yes	No
2172	2012-07-01	Yirgalem	Goverment	17	Female	Protestant		Grade 9	Rural	Yes	No	No	No		No		0 days	I didn't smoke in the past month	I don't smoke tobacco		No												I have never tried smokless toba	I have never used Shisha		Yes	Yes	No
2219	2012-07-01	Yirgalem	Goverment	18	Female	Protestant		Grade 9	Rural	Yes	No	No	No		No		0 days	I didn't smoke in the past month	I don't smoke tobacco		No												I have never tried smokless toba	I use shisha sometimes but not	More than one year	I don't know	Missing	No
2257	2012-07-01	Yirgalem	Goverment	15	Male	Protestant		Grade 10	Rural	Yes	No	No	No		No		0 days	I didn't smoke in the past month	I don't smoke tobacco		No												I have never tried smokless toba	I have never used Shisha		Yes	Yes	No
2183	2012-07-01	Yirgalem	Goverment	15	Male	Protestant		Grade 9	Rural	Yes	No	No	No		No		0 days	I didn't smoke in the past month	I don't smoke tobacco		No												I have never tried smokless toba	I have never used Shisha		Yes	Yes	No
2242	2012-07-01	Yirgalem	Goverment	18	Male	Other	Apostles	Grade 10	Rural	Yes	No	No	No		No		0 days	I didn't smoke in the past month	I don't smoke tobacco		Yes	Very easy	No	No	Yes	No	No	No	No	No	No		I have never tried smokless toba	I have never used Shisha		Yes	Idon'tknow	Yes	16	Yes	Yes	3	No		No		No		No
2256	2012-07-01	Yirgalem	Goverment	18	Male	Orthodox		Grade 10	Rural	No	No	Yes	No		Yes	14	3 to 5 daya	2-5 ciggarete Per day	smoke ciggarette but I don't fee	More than 4 hours but less than	Yes	Very difficult	No	No	Yes	No	No	No	No	No	No		I have tried smokless tobacco bu	I have never used Shisha		Yes	Yes	Yes	13	Yes	Yes	12	No		No		No		No
2221	2012-07-01	Yirgalem	Goverment	15	Male	Protestant		Grade 9	Rural	Yes	No	No	No		No		0 days	I didn't smoke in the past month	I don't smoke tobacco		No												Missing	I have never used Shisha		Yes	Yes	Yes	12	No
2268	2012-07-01	Yirgalem	Goverment	18	Female	Protestant		Grade 10	City	Yes	No	No	No		No		0 days	I didn't smoke in the past month	I don't smoke tobacco		No												I have never tried smokless toba	I have never used Shisha		Yes	Yes	No
2184	2012-07-01	Yirgalem	Goverment	15	Male	Protestant		Grade 9	Rural	Yes	No	No	No		No		0 days	I didn't smoke in the past month	I don't smoke tobacco		No												I have never tried smokless toba	I have never used Shisha		Yes	Yes	No
2266	2012-07-01	Yirgalem	Goverment	15	Male	Other	99	Grade 10	Rural	Yes	No	No	No		No		0 days	I didn't smoke in the past month	I don't smoke tobacco		No												I have never tried smokless toba	I have never used Shisha		I don't know	Idon'tknow	No
2231	2012-07-01	Yirgalem	Goverment	14	Female	Protestant		Grade 10	Rural	Yes	No	No	No		No		0 days	I didn't smoke in the past month	I don't smoke tobacco		No												I have never tried smokless toba	I have never used Shisha		Yes	Yes	No
2198	2012-07-01	Yirgalem	Goverment	17	Female	Protestant		Grade 9	Rural	Yes	No	No	No		No		0 days	I didn't smoke in the past month	I don't smoke tobacco		No												I have never tried smokless toba	I have never used Shisha		Yes	Yes	Yes	16	Yes	Yes	4	No		No		No		No
2229	2012-07-01	Yirgalem	Goverment	18	Male	Protestant		Grade 10	Rural	Yes	No	No	No		No		0 days	I didn't smoke in the past month	I don't smoke tobacco		No												I have never tried smokless toba	I have never used Shisha		Yes	Idon'tknow	No
2179	2012-07-01	Yirgalem	Goverment	18	Male	Other	Apostles	Grade 9	Rural	No	No	Yes	No		No		0 days	I didn't smoke in the past month	I don't smoke tobacco		No												I have never tried smokless toba	I have never used Shisha		Yes	Yes	No
2190	2012-07-01	Yirgalem	Goverment	16	Female	Orthodox		Grade 9	Rural	Yes	No	No	No		No		0 days	I didn't smoke in the past month	I don't smoke tobacco		No												I have never tried smokless toba	I have never used Shisha		I don't know	Idon'tknow	No
2174	2012-07-01	Yirgalem	Goverment	15	Female	Protestant		Grade 9	City	Yes	No	No	No		No		0 days	I didn't smoke in the past month	I don't smoke tobacco		No												I have never tried smokless toba	I have never used Shisha		Yes	Yes	No
2178	2012-07-01	Yirgalem	Goverment	15	Male	Protestant		Grade 9	City	Yes	No	No	No		No		0 days	I didn't smoke in the past month	I don't smoke tobacco		No												I have never tried smokless toba	I have never used Shisha		I don't know	Idon'tknow	No
2220	2012-07-01	Yirgalem	Goverment	20	Female	Orthodox		Grade 9	Rural	No	No	No	Yes		No		0 days	I didn't smoke in the past month	I don't smoke tobacco		Yes	Very difficult	No	No	Yes	No	No	No	No	No	No		I have never tried smokless toba	I have never used Shisha		I don't know	Idon'tknow	Yes	9	Yes	Yes	1	No		No		No		No
2197	2012-07-01	Yirgalem	Goverment	16	Female	Protestant		Grade 9	Rural	Yes	No	No	No		No		0 days	I didn't smoke in the past month	I don't smoke tobacco		No												I have never tried smokless toba	I have never used Shisha		Yes	Yes	No
2267	2012-07-01	Yirgalem	Goverment	15	Female	Protestant		Grade 10	City	Yes	No	No	No		No		0 days	I didn't smoke in the past month	I don't smoke tobacco		No												I have never tried smokless toba	I have never used Shisha		I don't know	Idon'tknow	No
2191	2012-07-01	Yirgalem	Goverment	15	Female	Protestant		Grade 9	Rural	Yes	No	No	No		No		0 days	I didn't smoke in the past month	I don't smoke tobacco		No												I have never tried smokless toba	I have never used Shisha		I don't know	Idon'tknow	No
2232	2012-07-01	Yirgalem	Goverment	19	Male	Other	Apostles	Grade 10	Rural	Yes	No	No	No		No		0 days	I didn't smoke in the past month	I don't smoke tobacco		No												I have never tried smokless toba	I have never used Shisha		Yes	Yes	No
2160	2012-07-01	Yirgalem	Goverment	16	Female	Protestant		Grade 9	Rural	Yes	No	No	No		No		0 days	I didn't smoke in the past month	I don't smoke tobacco		No												I have never tried smokless toba	I have never used Shisha		Yes	Idon'tknow	No
2163	2012-07-01	Yirgalem	Goverment	15	Female	Muslim		Grade 9	City	Yes	No	No	No		No		0 days	I didn't smoke in the past month	I don't smoke tobacco		No												I have never tried smokless toba	I have never used Shisha		Yes	Yes	No
2265	2012-07-01	Yirgalem	Goverment	15	Male	Protestant		Grade 10	City	No	No	Yes	No		No		0 days	I didn't smoke in the past month	I don't smoke tobacco		No												I have never tried smokless toba	I have never used Shisha		Yes	Yes	No
2224	2012-07-01	Yirgalem	Goverment	20	Female	Protestant		Grade 10	Rural	Yes	No	No	No		No		0 days	I didn't smoke in the past month	I don't smoke tobacco		No												I have never tried smokless toba	I have never used Shisha		Yes	Yes	No
2243	2012-07-01	Yirgalem	Goverment	16	Male	Protestant		Grade 10	City	Yes	No	No	No		No		0 days	I didn't smoke in the past month	I don't smoke tobacco		Yes	Very easy	No	No	Yes	No	No	No	No	No	No		I have tried smokless tobacco 1	I have used Shisha 1 or 2 times	<6 months	Yes	Yes	Yes	14	Yes	Yes	5	No		No		Yes	6	Yes
2223	2012-07-01	Yirgalem	Goverment	17	Male	Protestant		Grade 10	Rural	Yes	No	No	No		No		0 days	I didn't smoke in the past month	I don't smoke tobacco		No												I have never tried smokless toba	I have never used Shisha		Yes	Yes	No
2239	2012-07-01	Yirgalem	Goverment	19	Male	Protestant		Grade 10	City	Yes	No	No	No		No		0 days	I didn't smoke in the past month	I don't smoke tobacco		No												I have never tried smokless toba	I have never used Shisha		Yes	Idon'tknow	No
2207	2012-07-01	Yirgalem	Goverment	15	Female	Protestant		Grade 9	Rural	Yes	No	No	No		No		0 days	I didn't smoke in the past month	I don't smoke tobacco		Yes	Missing	No	No	Yes	Yes	No	No	No	No	No		Missing	I have never used Shisha		Yes	Idon'tknow	No
2194	2012-07-01	Yirgalem	Goverment	16	Female	Orthodox		Grade 9	City	Yes	No	No	No		No		0 days	I didn't smoke in the past month	I don't smoke tobacco		Yes	Very easy	No	No	Yes	No	No	No	No	No	No		I have never tried smokless toba	I have never used Shisha		Yes	Idon'tknow	Yes	14	Yes	No		No		No		No		Yes
2262	2012-07-01	Yirgalem	Goverment	17	Female	Protestant		Grade 10	Rural	Yes	No	No	No		No		0 days	I didn't smoke in the past month	I don't smoke tobacco		No												I have never tried smokless toba	I have never used Shisha		Yes	Yes	No
2235	2012-07-01	Yirgalem	Goverment	15	Female	Protestant		Grade 10	City	Yes	No	No	No		No		0 days	I didn't smoke in the past month	I don't smoke tobacco		No												I have never tried smokless toba	I have never used Shisha		Yes	Yes	No
2259	2012-07-01	Yirgalem	Goverment	15	Male	Protestant		Grade 10	City	Yes	No	No	No		No		0 days	I didn't smoke in the past month	I don't smoke tobacco		No												I have never tried smokless toba	I have never used Shisha		Yes	Yes	No
2170	2012-07-01	Yirgalem	Goverment	16	Female	Protestant		Grade 9	Rural	Yes	No	No	No		No		0 days	I didn't smoke in the past month	I don't smoke tobacco		No												I have never tried smokless toba	I have never used Shisha		I don't know	Idon'tknow	No
[truncated: 1,781 more rows]
[truncated: 126 more columns]
